# Supplementary material for: Relationship between feed efficiency and gut microbiota in laying chickens under contrasting feeding conditions
Source: Sci Rep. 2024 Apr 8;14:8210. doi: 10.1038/s41598-024-58374-3 (PMC11001975; doi:10.1038/s41598-024-58374-3)
Supplement: Supplementary file 2 — Supplementary Tables. [file 41598_2024_58374_MOESM2_ESM.xlsx]

## Sheet: Table S1
Suplementary Table S1 : 94 differentially abundant ASV (DA ASV). ASV was considered differentially abundant if Benjamini Hochberg (BH) adjusted p-value is <= 0.05, log fold change > 1 and at least one the relative abundance > 0.1%. For each ASV, the fist column gives the ASV name and the next 4 columns give the relative abundance in each line x diet group; then the 16 next columns give the statis…
							R- up				R- up				CTR up				CTR up
							not significant				not significant				not significant				not significant
							|LFC| < 1				|LFC| < 1				|LFC| < 1				|LFC| < 1
							R+ up				R+ up				LE up				LE up
	DA ASV relative abundance				LE line-comparison				CTR line-comparison				R- diet-comparison				R+ diet-comparison				Taxonomy
ASV	R- CTR	R+ CTR	R- LE	R+ LE	padj	lfc interval	log fold change	greater abund	padj	lfc interval	log fold change	greater abund	padj	lfc interval	log fold change	greater abund	padj	lfc interval	log fold change	greater abund	Kingdom	Phylum	Class	Order	Family	Genus	Species
Cluster_109	0.142654	0	0.149195	0.0470743	0.849547	]-2 : -1]	-1.77353	0.1	6.80921e-51	[-Inf : -2]	-23.8196	0.1	0.976092	]-1 : 1]	-0.170883	0.1	1.02645e-33	[2 : +Inf]	21.8752		Bacteria	Firmicutes	Clostridia	Oscillospirales	Oscillospiraceae	unknown genus	unknown species
Cluster_49	0.134834	0.000339561	0.56364	0.0862125	0.773816	[-Inf : -2]	-2.406	0.5	5.33324e-07	[-Inf : -2]	-8.98095	0.1	0.669685	]1 : 2]	1.44638	0.5	4.81707e-05	[2 : +Inf]	8.02133		Bacteria	Firmicutes	Clostridia	Oscillospirales	Ruminococcaceae	Faecalibacterium	unknown species
Cluster_37	0.329443	0.000815849	1.41227	0.199484	0.799583	[-Inf : -2]	-2.51524	0.5	2.12004e-05	[-Inf : -2]	-8.66483	0.1	0.703677	]1 : 2]	1.49726	0.5	0.000700314	[2 : +Inf]	7.64685	0.1	Bacteria	Firmicutes	Clostridia	Oscillospirales	Ruminococcaceae	Faecalibacterium	unknown species
Cluster_106	0.175148	0.00182326	0.0919246	0.118609	0.98078	]-1 : 1]	0.248946	0.1	2.22971e-06	[-Inf : -2]	-6.19693	0.1	0.648821	]-2 : -1]	-1.08615	0.1	0.000214636	[2 : +Inf]	5.35972	0.1	Bacteria	Firmicutes	Clostridia	Lachnospirales	Lachnospiraceae	Anaerosporobacter	Caecibacterium sporoformans
Cluster_55	0.168697	0.00243621	0.262809	0.318639	0.977362	]-1 : 1]	0.22919	0.1	4.25474e-11	[-Inf : -2]	-6.14954	0.1	0.832129	]-1 : 1]	0.381366	0.1	1.47489e-11	[2 : +Inf]	6.76009	0.1	Bacteria	Firmicutes	Clostridia	Clostridia vadinBB60 group	unknown family	unknown genus	unknown species
Cluster_211	0.0634312	0.000469324	0.0868223	0.204051	0.858884	]1 : 2]	1.25466	0.1	4.84544e-05	[-Inf : -2]	-5.53535		0.910499	]-1 : 1]	0.364312		8.07333e-07	[2 : +Inf]	7.15432	0.1	Bacteria	Firmicutes	Clostridia	Oscillospirales	Ruminococcaceae	Fournierella	unknown species
Cluster_147	0.0466341	0	0.130542	0.107921	0.990871	]-1 : 1]	-0.151578	0.1	0.00987169	[-Inf : -2]	-5.327		0.714722	]1 : 2]	1.39326	0.1	0.00278615	[2 : +Inf]	6.56868	0.1	Bacteria	Firmicutes	Clostridia	Clostridia UCG-014	unknown family	unknown genus	unknown species
Cluster_20	0.376998	0.0100576	0.715422	0.804359	0.982341	]-1 : 1]	-0.164914	0.5	7.34219e-07	[-Inf : -2]	-5.31144	0.1	0.798589	]-1 : 1]	0.5727	0.5	1.04696e-06	[2 : +Inf]	5.71923	0.5	Bacteria	Firmicutes	Clostridia	Oscillospirales	Ruminococcaceae	Faecalibacterium	unknown species
Cluster_185	0.11149	0.00598848	0.0165335	0.0272564	0.977362	]-1 : 1]	0.518217		0.00339355	[-Inf : -2]	-4.23537	0.1	0.168901	[-Inf : -2]	-2.85058	0.1	0.253665	]1 : 2]	1.90301		Bacteria	Firmicutes	Clostridia	Oscillospirales	Ruminococcaceae	Caproiciproducens	Ruminococcaceae bacterium
Cluster_213	0.0372219	0.0019726	0.0585197	0.102949	0.799583	]-1 : 1]	0.794705	0.1	6.34916e-07	[-Inf : -2]	-4.11744		0.687974	]-1 : 1]	0.50169		2.10053e-10	[2 : +Inf]	5.41383	0.1	Bacteria	Firmicutes	Clostridia	Clostridia vadinBB60 group	unknown family	unknown genus	unknown species
Cluster_95	0.0160724	0.000965535	0.126462	0.34758	0.838023	]1 : 2]	1.47807	0.1	0.0140019	[-Inf : -2]	-3.80057		0.264044	[2 : +Inf]	2.48021	0.1	6.90007e-07	[2 : +Inf]	7.75885	0.1	Bacteria	Firmicutes	Clostridia	Clostridia UCG-014	unknown family	unknown genus	unknown species
Cluster_157	0.13671	0.0105505	0.036375	0.105209	0.631081	]1 : 2]	1.70419	0.1	0.000570691	[-Inf : -2]	-3.61126	0.1	0.157478	[-Inf : -2]	-2.14054	0.1	0.00546115	[2 : +Inf]	3.17491	0.1	Bacteria	Firmicutes	Clostridia	Clostridia UCG-014	unknown family	unknown genus	unknown species
Cluster_134	0.0672019	0.00574771	0.0938953	0.159502	0.880077	]-1 : 1]	0.782788	0.1	0.000527145	[-Inf : -2]	-3.50455		0.937032	]-1 : 1]	0.201828		2.51814e-05	[2 : +Inf]	4.48916	0.1	Bacteria	Firmicutes	Clostridia	Lachnospirales	Lachnospiraceae	unknown genus	unknown species
Cluster_71	0.240676	0.0188186	0.536767	0.190044	0.190247	]-2 : -1]	-1.48052	0.5	6.01907e-11	[-Inf : -2]	-3.47276	0.1	0.273182	]-1 : 1]	0.92229	0.5	8.93521e-07	[2 : +Inf]	2.91453	0.1	Bacteria	Firmicutes	Clostridia	Oscillospirales	Oscillospiraceae	Multi-affiliation	Multi-affiliation
Cluster_112	0.068788	0.00503387	0.247352	0.103634	0.900826	]-2 : -1]	-1.18264	0.1	0.0652587	[-Inf : -2]	-3.44402		0.608971	]1 : 2]	1.62638	0.1	0.0442455	[2 : +Inf]	3.88777	0.1	Bacteria	Firmicutes	Clostridia	Oscillospirales	Oscillospiraceae	unknown genus	unknown species
Cluster_217	0.0132264	0.000340497	0.121264	0.0614372	0.890886	]-1 : 1]	-0.865753	0.1	0.00794087	[-Inf : -2]	-3.38195		0.0476923	[2 : +Inf]	3.10779	0.1	1.40477e-05	[2 : +Inf]	5.62399		Bacteria	Firmicutes	Clostridia	Lachnospirales	Lachnospiraceae	Eisenbergiella	unknown species
Cluster_161	0.049256	0.00541718	0.126276	0.110585	0.98078	]-1 : 1]	-0.173055	0.1	7.78395e-05	[-Inf : -2]	-3.12516		0.331127	]1 : 2]	1.12293	0.1	8.93521e-07	[2 : +Inf]	4.07504	0.1	Bacteria	Firmicutes	Clostridia	Lachnospirales	Lachnospiraceae	unknown genus	unknown species
Cluster_113	0.254644	0.0324027	0.204651	0.101459	0.773816	]-2 : -1]	-1.04251	0.1	0.000162808	[-Inf : -2]	-2.86924	0.1	0.656302	]-1 : 1]	-0.64514	0.1	0.190266	]1 : 2]	1.18159	0.1	Bacteria	Firmicutes	Clostridia	Clostridia vadinBB60 group	unknown family	unknown genus	unknown species
Cluster_86	0.0792626	0.00915977	0.217929	0.235904	0.98078	]-1 : 1]	0.276657	0.1	0.0239138	[-Inf : -2]	-2.84208		0.517332	]1 : 2]	1.34318	0.1	0.000636798	[2 : +Inf]	4.46191	0.1	Bacteria	Firmicutes	Clostridia	Clostridia UCG-014	unknown family	unknown genus	unknown species
Cluster_116	0.0994449	0.0128692	0.1147	0.132791	0.977362	]-1 : 1]	0.305458	0.1	0.00274068	[-Inf : -2]	-2.78426		0.998258	]-1 : 1]	0.0100645	0.1	0.00182533	[2 : +Inf]	3.09978	0.1	Bacteria	Firmicutes	Clostridia	Oscillospirales	Oscillospiraceae	UCG-005	unknown species
Cluster_111	0.0906679	0.0194433	0.175514	0.122966	0.761434	]-1 : 1]	-0.457451	0.1	7.31715e-09	[-Inf : -2]	-2.04816		0.138185	]-1 : 1]	0.697645	0.1	1.85411e-09	[2 : +Inf]	2.28836	0.1	Bacteria	Firmicutes	Clostridia	Lachnospirales	Lachnospiraceae	unknown genus	unknown species
Cluster_42	0.304158	0.0716967	0.572864	0.359579	0.850435	]-1 : 1]	-0.77752	0.5	0.0108302	[-Inf : -2]	-2.0377	0.1	0.669685	]-1 : 1]	0.632567	0.5	0.0311707	]1 : 2]	1.89274	0.1	Bacteria	Firmicutes	Clostridia	Clostridia UCG-014	unknown family	unknown genus	unknown species
Cluster_94	0.108312	0.024978	0.165114	0.121694	0.900826	]-1 : 1]	-0.399891	0.1	0.000313356	[-Inf : -2]	-2.02907	0.1	0.729569	]-1 : 1]	0.367454	0.1	0.00112879	]1 : 2]	1.99663	0.1	Bacteria	Firmicutes	Clostridia	Lachnospirales	Lachnospiraceae	Eisenbergiella	unknown species
Cluster_152	0.0591139	0.0143469	0.0794687	0.117707	0.799583	]-1 : 1]	0.633894	0.1	0.000423675	]-2 : -1]	-1.96565		0.924518	]-1 : 1]	0.132435		2.54942e-06	[2 : +Inf]	2.73197	0.1	Bacteria	Firmicutes	Clostridia	Lachnospirales	Lachnospiraceae	Multi-affiliation	Multi-affiliation
Cluster_79	0.0362681	0.00900649	0.387765	0.137732	0.838023	]-2 : -1]	-1.47566	0.1	0.260713	]-2 : -1]	-1.82065		0.0933922	[2 : +Inf]	3.28963	0.1	0.0175047	[2 : +Inf]	3.63462	0.1	Bacteria	Firmicutes	Clostridia	Clostridia vadinBB60 group	unknown family	unknown genus	unknown species
Cluster_90	0.135225	0.037678	0.123555	0.0796936	0.799583	]-1 : 1]	-0.660839	0.1	0.00163301	]-2 : -1]	-1.75217	0.1	0.735816	]-1 : 1]	-0.346037	0.1	0.250427	]-1 : 1]	0.745295		Bacteria	Bacteroidota	Bacteroidia	Bacteroidales	Rikenellaceae	Alistipes	Alistipes sp.
Cluster_158	0.0968965	0.0279346	0.0738236	0.120489	0.825629	]-1 : 1]	0.725346	0.1	0.0159271	]-2 : -1]	-1.65507		0.687974	]-1 : 1]	-0.502718		0.010585	]1 : 2]	1.8777	0.1	Bacteria	Firmicutes	Clostridia	Oscillospirales	Ruminococcaceae	Subdoligranulum	unknown species
Cluster_393	0.00526847	0.00136185	0.0182847	0.109733	0.335562	[2 : +Inf]	2.57216	0.1	0.258078	]-2 : -1]	-1.60889		0.420656	]1 : 2]	1.52137		2.64354e-06	[2 : +Inf]	5.70243	0.1	Bacteria	Firmicutes	Clostridia	Clostridia UCG-014	unknown family	unknown genus	unknown species
Cluster_153	0.0798274	0.0243791	0.153711	0.126691	0.870957	]-1 : 1]	-0.264984	0.1	1.17361e-06	]-2 : -1]	-1.56334		0.101319	]-1 : 1]	0.692853	0.1	6.70331e-09	]1 : 2]	1.99121	0.1	Bacteria	Firmicutes	Clostridia	Oscillospirales	Oscillospiraceae	Colidextribacter	unknown species
Cluster_83	0.147257	0.047393	0.114656	0.211159	0.367799	]-1 : 1]	0.904877	0.1	0.000111222	]-2 : -1]	-1.49865	0.1	0.331127	]-1 : 1]	-0.60905	0.1	1.75117e-05	]1 : 2]	1.79448	0.1	Bacteria	Firmicutes	Clostridia	Lachnospirales	Lachnospiraceae	Multi-affiliation	Multi-affiliation
Cluster_81	0.149343	0.0477903	0.161361	0.0702866	0.0605255	]-2 : -1]	-1.2279	0.1	2.12004e-05	]-2 : -1]	-1.44613	0.1	0.954685	]-1 : 1]	-0.0587925	0.1	0.735299	]-1 : 1]	0.159432		Bacteria	Firmicutes	Clostridia	Oscillospirales	Ruminococcaceae	DTU089	unknown species
Cluster_145	0.152989	0.0511373	0.110312	0.150748	0.849547	]-1 : 1]	0.464249	0.1	0.00231729	]-2 : -1]	-1.43861	0.1	0.259474	]-1 : 1]	-0.817461	0.1	0.0377868	]1 : 2]	1.08539	0.1	Bacteria	Firmicutes	Clostridia	Clostridia UCG-014	unknown family	unknown genus	unknown species
Cluster_19	1.01289	0.344637	1.12257	0.576737	0.311072	]-1 : 1]	-0.973924	0.5	0.000325007	]-2 : -1]	-1.37154	0.5	0.969088	]-1 : 1]	-0.0473102	0.5	0.458377	]-1 : 1]	0.350303	0.5	Bacteria	Bacteroidota	Bacteroidia	Bacteroidales	Rikenellaceae	Alistipes	unknown species
Cluster_58	0.178847	0.0642974	0.207219	0.229743	0.905867	]-1 : 1]	0.173055	0.1	8.0092e-07	]-2 : -1]	-1.31953	0.1	0.925034	]-1 : 1]	-0.0664197	0.1	1.04696e-06	]1 : 2]	1.42617	0.1	Bacteria	Bacteroidota	Bacteroidia	Bacteroidales	Barnesiellaceae	unknown genus	unknown species
Cluster_84	0.165617	0.148031	0.0480308	0.0576366	0.977362	]-1 : 1]	0.293794		0.126931	]-2 : -1]	-1.26202	0.1	0.0467427	[-Inf : -2]	-2.09256	0.1	0.570712	]-1 : 1]	-0.536742	0.1	Bacteria	Firmicutes	Bacilli	Lactobacillales	Lactobacillaceae	Lactobacillus	Multi-affiliation
Cluster_215	0.0450592	0.0183941	0.140509	0.0902047	0.69793	]-1 : 1]	-0.60916	0.1	0.0116972	]-2 : -1]	-1.14171		0.00629289	]1 : 2]	1.40537	0.1	2.45118e-05	]1 : 2]	1.93792		Bacteria	Firmicutes	Clostridia	Oscillospirales	Oscillospiraceae	unknown genus	unknown species
Cluster_89	0.164373	0.0700479	0.0779703	0.0848274	0.977362	]-1 : 1]	0.135132		0.0240356	]-2 : -1]	-1.10948	0.1	0.0436638	]-2 : -1]	-1.33717	0.1	0.886123	]-1 : 1]	-0.092562		Bacteria	Firmicutes	Clostridia	Lachnospirales	Lachnospiraceae	unknown genus	unknown species
Cluster_72	0.137146	0.0593757	0.138322	0.214721	0.838023	]-1 : 1]	0.723267	0.1	0.158229	]-2 : -1]	-1.08407	0.1	0.903712	]-1 : 1]	-0.210727	0.1	0.0374538	]1 : 2]	1.59661	0.1	Bacteria	Bacteroidota	Bacteroidia	Bacteroidales	Marinifilaceae	Odoribacter	unknown species
Cluster_91	0.182312	0.0748325	0.0190109	0.0457523	0.870943	]1 : 2]	1.0173		0.460291	]-1 : 1]	-0.997852	0.1	0.0311163	[-Inf : -2]	-3.1679	0.1	0.367313	]-2 : -1]	-1.15275		Bacteria	Firmicutes	Clostridia	Oscillospirales	[Eubacterium] coprostanoligenes group	unknown genus	unknown species
Cluster_138	0.0914266	0.0399823	0.17023	0.159553	0.977362	]-1 : 1]	-0.123953	0.1	0.0290595	]-1 : 1]	-0.98075		0.333991	]-1 : 1]	0.654007	0.1	0.00117626	]1 : 2]	1.5108	0.1	Bacteria	Desulfobacterota	Desulfovibrionia	Desulfovibrionales	Desulfovibrionaceae	unknown genus	unknown species
Cluster_44	0.208041	0.094255	0.387908	0.412433	0.98078	]-1 : 1]	0.125004	0.1	0.161683	]-1 : 1]	-0.969896	0.1	0.517121	]-1 : 1]	0.704341	0.1	0.00846866	]1 : 2]	1.79924	0.1	Bacteria	Firmicutes	Clostridia	Oscillospirales	Oscillospiraceae	unknown genus	unknown species
Cluster_61	0.277578	0.129777	0.0965395	0	3.03371e-21	[-Inf : -2]	-22.9602		0.789419	]-1 : 1]	-0.87663	0.1	0.714722	]-2 : -1]	-1.47953	0.1	6.35082e-28	[-Inf : -2]	-23.5631	0.1	Bacteria	Campylobacterota	Campylobacteria	Campylobacterales	Campylobacteraceae	Campylobacter	Multi-affiliation
Cluster_228	0.0160297	0.00905935	0.0485116	0.105934	0.880077	]1 : 2]	1.20152	0.1	0.797955	]-1 : 1]	-0.602424		0.508332	]1 : 2]	1.68836		0.0298366	[2 : +Inf]	3.4923	0.1	Bacteria	Firmicutes	Clostridia	Oscillospirales	Ruminococcaceae	Ruminococcus	unknown species
Cluster_25	0.648027	0.416095	0.0616111	0	0.00839009	[-Inf : -2]	-6.62075		0.802473	]-1 : 1]	-0.561499	0.5	0.113422	[-Inf : -2]	-3.25638	0.5	9.01658e-09	[-Inf : -2]	-9.31564	0.1	Bacteria	Proteobacteria	Gammaproteobacteria	Burkholderiales	Sutterellaceae	Parasutterella	Multi-affiliation
Cluster_60	0.270716	0.179052	0.0338534	0.000448934	0.0576066	[-Inf : -2]	-5.50549		0.797955	]-1 : 1]	-0.557895	0.1	0.157478	[-Inf : -2]	-2.86448	0.1	8.93521e-07	[-Inf : -2]	-7.81207	0.1	Bacteria	Proteobacteria	Gammaproteobacteria	Burkholderiales	Sutterellaceae	Parasutterella	Multi-affiliation
Cluster_115	0.126702	0.07818	0.350895	0.246919	0.822083	]-1 : 1]	-0.519142	0.1	0.346092	]-1 : 1]	-0.538429	0.1	0.047213	]1 : 2]	1.27414	0.1	0.0116363	]1 : 2]	1.29342	0.1	Bacteria	Firmicutes	Clostridia	Oscillospirales	Ruminococcaceae	Negativibacillus	unknown species
Cluster_2	3.56531	2.23946	6.84154	9.68374	0.544329	]-1 : 1]	0.570356	0.5	0.101904	]-1 : 1]	-0.52844	0.5	0.11799	]-1 : 1]	0.674659	0.5	9.3442e-09	]1 : 2]	1.77345	0.5	Bacteria	Bacteroidota	Bacteroidia	Bacteroidales	Bacteroidaceae	Bacteroides	unknown species
Cluster_4	3.19229	2.05669	6.41115	8.52865	0.676929	]-1 : 1]	0.473517	0.5	0.130874	]-1 : 1]	-0.493978	0.5	0.0700661	]-1 : 1]	0.752979	0.5	2.41553e-08	]1 : 2]	1.72047	0.5	Bacteria	Bacteroidota	Bacteroidia	Bacteroidales	Bacteroidaceae	Bacteroides	Bacteroides sp.
Cluster_51	0.192945	0.119177	0.203815	0.362118	0.180445	]-1 : 1]	0.834519	0.1	0.143386	]-1 : 1]	-0.491288	0.1	0.85949	]-1 : 1]	-0.119896	0.1	0.000170498	]1 : 2]	1.20591	0.1	Bacteria	Firmicutes	Clostridia	Lachnospirales	Lachnospiraceae	GCA-900066575	unknown species
Cluster_123	0.0777048	0.053851	0.136682	0.191965	0.696862	]-1 : 1]	0.548623	0.1	0.476771	]-1 : 1]	-0.336788		0.375763	]-1 : 1]	0.535275	0.1	0.000259398	]1 : 2]	1.42069	0.1	Bacteria	Firmicutes	Clostridia	Lachnospirales	Lachnospiraceae	unknown genus	unknown species
Cluster_135	0.089765	0.0642854	0.175656	0.0847736	0.00839009	]-2 : -1]	-1.11989	0.1	0.427995	]-1 : 1]	-0.265821		0.0211723	]-1 : 1]	0.778831	0.1	0.840564	]-1 : 1]	-0.0752394		Bacteria	Firmicutes	Clostridia	Oscillospirales	Oscillospiraceae	NK4A214 group	unknown species
Cluster_92	0.151154	0.128773	0.177452	0.358393	0.124591	]-1 : 1]	0.996743	0.1	0.90693	]-1 : 1]	-0.0707674	0.1	0.99514	]-1 : 1]	-0.0124885	0.1	0.00235264	]1 : 2]	1.05502	0.1	Bacteria	Firmicutes	Clostridia	Lachnospirales	Lachnospiraceae	Eisenbergiella	unknown species
Cluster_54	0.226463	0.196329	0.168693	0.0993616	0.544329	]-1 : 1]	-0.90342	0.1	0.944529	]-1 : 1]	-0.045496	0.1	0.495434	]-1 : 1]	-0.561889	0.1	0.00546115	]-2 : -1]	-1.41981	0.1	Bacteria	Firmicutes	Clostridia	Lachnospirales	Lachnospiraceae	unknown genus	unknown species
Cluster_16	0.606587	0.528301	0.421501	0.194845	0.544329	]-2 : -1]	-1.11886	0.1	0.956694	]-1 : 1]	-0.0390063	0.5	0.464781	]-1 : 1]	-0.765124	0.5	0.00425572	]-2 : -1]	-1.84498	0.5	Bacteria	Firmicutes	Bacilli	Lactobacillales	Lactobacillaceae	Ligilactobacillus	Multi-affiliation
Cluster_70	0.358662	0.316607	0.0577403	0.0326125	0.544329	]-2 : -1]	-1.05238		0.970938	]-1 : 1]	0.0249544	0.1	0.000134427	[-Inf : -2]	-2.6635	0.1	2.14497e-10	[-Inf : -2]	-3.74083	0.1	Bacteria	Firmicutes	Bacilli	Lactobacillales	Lactobacillaceae	Limosilactobacillus	unknown species
Cluster_50	0.304452	0.312616	0.0695607	0.0633943	0.961697	]-1 : 1]	-0.244261		0.823949	]-1 : 1]	0.171907	0.1	0.000200015	[-Inf : -2]	-2.25715	0.1	1.41102e-07	[-Inf : -2]	-2.67332	0.1	Bacteria	Firmicutes	Clostridia	Lachnospirales	Lachnospiraceae	Eisenbergiella	unknown species
Cluster_98	0.169123	0.170436	0.0444881	0.110792	0.738338	]1 : 2]	1.66175	0.1	0.90693	]-1 : 1]	0.233026	0.1	0.000992319	[-Inf : -2]	-4.77802	0.1	0.00491858	[-Inf : -2]	-3.3493	0.1	Bacteria	Firmicutes	Clostridia	Peptostreptococcales-Tissierellales	Peptostreptococcaceae	Romboutsia	unknown species
Cluster_183	0.146581	0.163473	0.054133	0.0519687	0.977362	]-1 : 1]	-0.179492		0.527499	]-1 : 1]	0.370444	0.1	0.0111677	]-2 : -1]	-1.56074	0.1	2.51814e-05	[-Inf : -2]	-2.11067	0.1	Bacteria	Firmicutes	Clostridia	Lachnospirales	Lachnospiraceae	Lachnospiraceae FE2018 group	unknown species
Cluster_175	0.094382	0.112329	0.0261623	0.0486412	0.615022	]-1 : 1]	0.835867		0.362061	]-1 : 1]	0.516669	0.1	0.00130702	]-2 : -1]	-1.99965		0.00112879	]-2 : -1]	-1.68046	0.1	Bacteria	Firmicutes	Clostridia	Oscillospirales	Butyricicoccaceae	Butyricicoccus	unknown species
Cluster_29	0.799946	1.01597	0.593927	0.452798	0.905867	]-1 : 1]	-0.467875	0.5	0.592377	]-1 : 1]	0.526687	0.5	0.655848	]-1 : 1]	-0.630784	0.5	0.048645	]-2 : -1]	-1.62535	0.5	Bacteria	Bacteroidota	Bacteroidia	Bacteroidales	Barnesiellaceae	Barnesiella	Barnesiella viscericola
Cluster_48	0.267935	0.348311	0.253777	0.160273	0.335562	]-1 : 1]	-0.72177	0.1	0.0939012	]-1 : 1]	0.531396	0.1	0.517332	]-1 : 1]	-0.331029	0.1	4.57115e-07	]-2 : -1]	-1.5842	0.1	Bacteria	Firmicutes	Clostridia	Oscillospirales	Oscillospiraceae	Oscillibacter	unknown species
Cluster_40	0.482754	0.729893	0.071712	0.114734	0.900826	]-1 : 1]	0.515873	0.1	0.583434	]-1 : 1]	0.539334	0.5	0.000992319	[-Inf : -2]	-3.14209	0.1	5.4372e-05	[-Inf : -2]	-3.16555	0.5	Bacteria	Firmicutes	Clostridia	Oscillospirales	Ruminococcaceae	Faecalibacterium	unknown species
Cluster_189	0.0858331	0.11994	0.019468	0.0554141	0.474521	]1 : 2]	1.29053		0.382278	]-1 : 1]	0.619456	0.1	0.00374034	[-Inf : -2]	-2.26529		0.0130066	]-2 : -1]	-1.59422	0.1	Bacteria	Firmicutes	Clostridia	Lachnospirales	Lachnospiraceae	Anaerostipes	Multi-affiliation
Cluster_57	0.249603	0.331866	0.208379	0.199807	0.98428	]-1 : 1]	-0.0597011	0.1	0.20337	]-1 : 1]	0.627712	0.1	0.507712	]-1 : 1]	-0.522243	0.1	0.0118805	]-2 : -1]	-1.20966	0.1	Bacteria	Desulfobacterota	Desulfovibrionia	Desulfovibrionales	Desulfovibrionaceae	Desulfovibrio	bacterium 'New Zealand D'
Cluster_127	0.182408	0.234877	0.0598713	0.0706254	0.990871	]-1 : 1]	0.0367362		0.346092	]-1 : 1]	0.649285	0.1	0.0534397	]-2 : -1]	-1.53967	0.1	0.000511259	[-Inf : -2]	-2.15222	0.1	Bacteria	Firmicutes	Clostridia	Lachnospirales	Lachnospiraceae	[Ruminococcus] torques group	unknown species
Cluster_76	0.180794	0.311742	0.065781	0.106357	0.905867	]-1 : 1]	0.502319	0.1	0.424576	]-1 : 1]	0.749406	0.1	0.143035	]-2 : -1]	-1.62974	0.1	0.0252623	]-2 : -1]	-1.87683	0.1	Bacteria	Firmicutes	Clostridia	Clostridia UCG-014	unknown family	unknown genus	unknown species
Cluster_12	1.26702	2.10032	0.598097	0.393196	0.787005	]-1 : 1]	-0.671451	0.5	0.182003	]-1 : 1]	0.763563	0.5	0.048324	]-2 : -1]	-1.40373	0.5	1.18456e-07	[-Inf : -2]	-2.83875	0.5	Bacteria	Firmicutes	Bacilli	Lactobacillales	Lactobacillaceae	Lactobacillus	Multi-affiliation
Cluster_75	0.136471	0.226443	0.0700353	0.0967951	0.905867	]-1 : 1]	0.509122		0.362061	]-1 : 1]	0.855655	0.1	0.257622	]-2 : -1]	-1.37264	0.1	0.0446525	]-2 : -1]	-1.71917	0.1	Bacteria	Firmicutes	Clostridia	Clostridia UCG-014	unknown family	unknown genus	unknown species
Cluster_114	0.223349	0.448219	0.0964203	0.0345294	0.478441	]-2 : -1]	-1.99292		0.410449	]-1 : 1]	0.962388	0.1	0.464781	]-2 : -1]	-1.19485	0.1	3.32483e-05	[-Inf : -2]	-4.15016	0.1	Bacteria	Firmicutes	Clostridia	Oscillospirales	Ruminococcaceae	Subdoligranulum	unknown species
Cluster_18	1.18549	2.10573	0.814119	0.883761	0.982341	]-1 : 1]	0.0569545	0.5	0.00576422	]-1 : 1]	0.963937	0.5	0.11799	]-1 : 1]	-0.794323	0.5	3.4744e-06	]-2 : -1]	-1.70131	0.5	Bacteria	Firmicutes	Clostridia	Lachnospirales	Lachnospiraceae	[Ruminococcus] torques group	unknown species
Cluster_148	0.0535595	0.102813	0.0125152	0.0159139	0.977362	]-1 : 1]	0.337613		0.351301	]1 : 2]	1.07359	0.1	0.0870362	[-Inf : -2]	-2.38208		0.00312517	[-Inf : -2]	-3.11806	0.1	Bacteria	Firmicutes	Clostridia	Oscillospirales	Ruminococcaceae	Ruminococcus	unknown species
Cluster_136	0.182145	0.373421	0.133386	0.196831	0.884834	]-1 : 1]	0.349597	0.1	0.00438278	]1 : 2]	1.24808	0.1	0.508332	]-1 : 1]	-0.519491	0.1	0.00278184	]-2 : -1]	-1.41797	0.1	Bacteria	Firmicutes	Clostridia	Lachnospirales	Lachnospiraceae	unknown genus	Multi-affiliation
Cluster_39	0.54115	1.25159	0.357238	0.373711	0.900826	]-1 : 1]	-0.598997	0.1	0.16701	]1 : 2]	1.34669	0.5	0.817247	]-1 : 1]	-0.43059	0.5	0.0138718	[-Inf : -2]	-2.37628	0.5	Bacteria	Firmicutes	Clostridia	Oscillospirales	Ruminococcaceae	Faecalibacterium	unknown species
Cluster_133	0.0545917	0.127695	0.0328486	0.0831543	0.428989	]1 : 2]	1.10641		0.00460654	]1 : 2]	1.40182	0.1	0.285729	]-1 : 1]	-0.845437		0.0371176	]-2 : -1]	-1.14084	0.1	Bacteria	Firmicutes	Clostridia	Lachnospirales	Lachnospiraceae	Fusicatenibacter	unknown species
Cluster_159	0.0443445	0.116391	0.0273955	0.0315684	0.98078	]-1 : 1]	0.0899815		0.000614539	]1 : 2]	1.50127	0.1	0.222263	]-1 : 1]	-0.862405		2.75203e-06	[-Inf : -2]	-2.27369	0.1	Bacteria	Firmicutes	Clostridia	Lachnospirales	Lachnospiraceae	Sellimonas	Lachnoclostridium phocaeense
Cluster_22	0.263185	0.804326	0.467483	0.305286	0.822083	]-1 : 1]	-0.90486	0.1	0.0290595	]1 : 2]	1.79493	0.5	0.648821	]-1 : 1]	0.69068	0.1	0.0226311	[-Inf : -2]	-2.00911	0.5	Bacteria	Firmicutes	Clostridia	Oscillospirales	Ruminococcaceae	Subdoligranulum	unknown species
Cluster_33	0.192329	0.59604	0.123104	0.413234	0.180445	]1 : 2]	1.71582	0.1	0.00267465	]1 : 2]	1.83626	0.5	0.420656	]-1 : 1]	-0.846	0.1	0.165202	]-1 : 1]	-0.966443	0.5	Bacteria	Proteobacteria	Gammaproteobacteria	Enterobacterales	Enterobacteriaceae	Escherichia-Shigella	Multi-affiliation
Cluster_117	0.198754	0.692004	0.137673	0.072493	0.615022	]-2 : -1]	-1.29166	0.1	0.0114281	]1 : 2]	1.94945	0.5	0.783482	]-1 : 1]	-0.427001	0.1	5.71239e-06	[-Inf : -2]	-3.66811	0.5	Bacteria	Firmicutes	Clostridia	Oscillospirales	Ruminococcaceae	Faecalibacterium	unknown species
Cluster_139	0.0980971	0.334679	0.0991802	0.0582365	0.731554	]-2 : -1]	-1.63407		0.0985518	]1 : 2]	1.95217	0.1	0.933233	]-1 : 1]	0.241974		0.00488204	[-Inf : -2]	-3.34427	0.1	Bacteria	Firmicutes	Clostridia	Oscillospirales	Ruminococcaceae	Faecalibacterium	unknown species
Cluster_41	0.32657	1.22019	0.0158866	0.0505192	0.773816	[2 : +Inf]	2.02099		0.242214	[2 : +Inf]	2.01092	0.5	0.0180388	[-Inf : -2]	-4.80911	0.1	0.00321805	[-Inf : -2]	-4.79905	0.5	Bacteria	Firmicutes	Clostridia	Oscillospirales	Ruminococcaceae	Subdoligranulum	unknown species
Cluster_36	0.195986	0.793234	0.115692	0.0881033	0.773816	]-1 : 1]	-0.810478	0.1	0.000394671	[2 : +Inf]	2.10152	0.5	0.509872	]-1 : 1]	-0.70557	0.1	1.13797e-08	[-Inf : -2]	-3.61757	0.5	Bacteria	Firmicutes	Clostridia	Lachnospirales	Lachnospiraceae	Fusicatenibacter	unknown species
Cluster_150	0.0383289	0.165043	0.0290782	0.0101355	0.544329	]-2 : -1]	-1.96103		0.0341732	[2 : +Inf]	2.14034	0.1	0.852134	]-1 : 1]	-0.407915		3.00433e-05	[-Inf : -2]	-4.50929	0.1	Bacteria	Firmicutes	Clostridia	Oscillospirales	Ruminococcaceae	Subdoligranulum	unknown species
Cluster_9	0.862313	3.0667	0.276875	0.214793	0.773607	]-1 : 1]	-0.922725	0.1	0.000957116	[2 : +Inf]	2.15157	0.5	0.147549	]-2 : -1]	-1.39723	0.5	6.19719e-11	[-Inf : -2]	-4.47153	0.5	Bacteria	Actinobacteriota	Actinobacteria	Bifidobacteriales	Bifidobacteriaceae	Bifidobacterium	Multi-affiliation
Cluster_11	1.24825	5.06762	1.64275	0.710733	0.49433	[-Inf : -2]	-2.11068	0.5	0.0475956	[2 : +Inf]	2.16667	0.5	0.778655	]-1 : 1]	0.589964	0.5	0.00107405	[-Inf : -2]	-3.68739	0.5	Bacteria	Firmicutes	Clostridia	Oscillospirales	Ruminococcaceae	Faecalibacterium	unknown species
Cluster_15	0.474856	2.2223	0.286835	0.119338	0.370329	]-2 : -1]	-1.35188	0.1	2.803e-05	[2 : +Inf]	2.3286	0.5	0.289422	]-1 : 1]	-0.959874	0.1	9.79157e-15	[-Inf : -2]	-4.64035	0.5	Bacteria	Firmicutes	Clostridia	Oscillospirales	Ruminococcaceae	Faecalibacterium	unknown species
Cluster_85	0.0534517	0.310207	0.00735674	0.000946408	0.478441	[-Inf : -2]	-2.87045		0.0355626	[2 : +Inf]	2.68755	0.1	0.116774	[-Inf : -2]	-2.90041		5.99839e-09	[-Inf : -2]	-8.45841	0.1	Bacteria	Firmicutes	Clostridia	Clostridia UCG-014	unknown family	unknown genus	unknown species
Cluster_252	0.0313493	0.188624	0.0274388	0.0119412	0.69226	]-2 : -1]	-1.15392		3.64744e-05	[2 : +Inf]	2.74388	0.1	0.729569	]-1 : 1]	-0.475511		9.3442e-09	[-Inf : -2]	-4.37331	0.1	Bacteria	Firmicutes	Clostridia	Oscillospirales	Ruminococcaceae	Faecalibacterium	unknown species
Cluster_43	0.134046	0.782131	0.0565619	0.0228842	0.391511	]-2 : -1]	-1.59366		1.80386e-05	[2 : +Inf]	2.77667	0.5	0.273962	]-2 : -1]	-1.16823	0.1	1.06637e-14	[-Inf : -2]	-5.53856	0.5	Bacteria	Actinobacteriota	Coriobacteriia	Coriobacteriales	Atopobiaceae	Olsenella	unknown species
Cluster_59	0.0784715	0.713425	0.0128263	0	0.16338	[-Inf : -2]	-4.36292		0.0228136	[2 : +Inf]	3.23184	0.5	0.257195	[-Inf : -2]	-2.49376		2.0139e-10	[-Inf : -2]	-10.0885	0.5	Bacteria	Firmicutes	Clostridia	Oscillospirales	Ruminococcaceae	Caproiciproducens	Ruminococcaceae bacterium
Cluster_132	0.0159389	0.285078	0.00532343	0.0147685	0.49433	]1 : 2]	1.51806		2.6795e-12	[2 : +Inf]	4.22778	0.1	0.065233	]-2 : -1]	-1.95373		2.53423e-11	[-Inf : -2]	-4.66345	0.1	Bacteria	Firmicutes	Clostridia	Lachnospirales	Lachnospiraceae	[Ruminococcus] torques group	unknown species
Cluster_140	0.00650517	0.214891	0.00594039	0.00301942	0.900826	]-2 : -1]	-1.09979		0.000223837	[2 : +Inf]	5.1064	0.1	0.926998	]-1 : 1]	-0.352932		3.24624e-05	[-Inf : -2]	-6.55912	0.1	Bacteria	Firmicutes	Clostridia	Oscillospirales	Ruminococcaceae	Faecalibacterium	unknown species
Cluster_82	0.0087111	0.344212	0	0	1	]-1 : 1]	0		0.000116556	[2 : +Inf]	5.56992	0.1	0.113384	[-Inf : -2]	-3.72272		5.92433e-08	[-Inf : -2]	-9.04567	0.1	Bacteria	Firmicutes	Bacilli	Lactobacillales	Lactobacillaceae	Limosilactobacillus	Multi-affiliation
Cluster_63	0.00588878	0.51495	0	0.000341789	0.977362	]-1 : 1]	0.509271		7.48e-07	[2 : +Inf]	6.55533	0.5	0.13322	[-Inf : -2]	-3.35577		2.11703e-09	[-Inf : -2]	-9.40184	0.5	Bacteria	Actinobacteriota	Actinobacteria	Bifidobacteriales	Bifidobacteriaceae	Bifidobacterium	Bifidobacterium pseudolongum
Cluster_331	0.000175034	0.102346	0	0	1	]-1 : 1]	0		1.60656e-07	[2 : +Inf]	7.41535	0.1	0.964635	]-1 : 1]	-0.226065		2.54942e-06	[-Inf : -2]	-7.39446	0.1	Bacteria	Actinobacteriota	Actinobacteria	Bifidobacteriales	Bifidobacteriaceae	Bifidobacterium	Multi-affiliation

## Sheet: Table S2
Suplementary Table S2 : 931 differentially abundant functions. Function was considered differentially abundant (DA) if Benjamini Yekutieli (BY) adjusted p-value is <= 0.05. For each function the first column gives the function KEGG ID and the next 4 columns give the relative abundance in each line x diet group; then the next 8 columns give the statistical results from each line and diet compariso…
						R- up		R- up		CTR up		CTR up
						not significant		not significant		not significant		not significant
						R+ up		R+ up		LE up		LE up
	DA functions relative abundance				LE line-comparison		CTR line-comparison		R- diet-comparison		R+ diet-comparison		KEGG classification
Function ID	R- CTR	R+ CTR	R- LE	R+ LE	padj	lfc	padj	lfc	padj	lfc	padj	lfc	Function_name	level1	level2	level3	Pathway_ids	Pathway_names
K00010	0.0027572	0.0017835	0.0031483	0.00217931	0.46408	-0.519252	0.0266913	-0.603497	1	0.197822	1	0.282067	myo-inositol 2-dehydrogenase / D-chiro-inositol 1-dehydrogenase	Oxidoreductases	Acting on the CH-OH group of donors	With NAD+ or NADP+ as acceptor	ko00562 & ko00521	Metabolism;Carbohydrate metabolism;Inositol phosphate metabolism & Metabolism;Biosynthesis of other secondary metabolites;Streptomycin biosynthesis
K00015	0.000553048	0.000370451	0.000746354	0.000773684	1	0.0769947	0.0745771	-0.578061	1	0.427612	1.23752e-05	1.08267	glyoxylate reductase	Oxidoreductases	Acting on the CH-OH group of donors	With NAD+ or NADP+ as acceptor	ko00630	Metabolism;Carbohydrate metabolism;Glyoxylate and dicarboxylate metabolism
K00016	0.0407996	0.0558173	0.0381882	0.0374246	1	0.00675958	0.0745771	0.468989	1	-0.0708521	0.0402059	-0.533081	L-lactate dehydrogenase	Oxidoreductases	Acting on the CH-OH group of donors	With NAD+ or NADP+ as acceptor	ko00010 & ko00620 & ko00640 & ko00270 & ko04066 & ko04922 & ko05230	Metabolism;Carbohydrate metabolism;Glycolysis / Gluconeogenesis & Metabolism;Carbohydrate metabolism;Pyruvate metabolism & Metabolism;Carbohydrate metabolism;Propanoate metabolism & Metabolism;Amino acid metabolism;Cysteine and methionine metabolism & Environmental Information Processing;Signal transduction;HIF-1 signaling pathway & Organismal Systems;Endocrine system;Glucagon signaling pathway &…
K00024	0.0633584	0.0511065	0.0683751	0.0711998	1	0.0828338	0.395426	-0.291862	1	0.0987881	0.0351282	0.473484	malate dehydrogenase	Oxidoreductases	Acting on the CH-OH group of donors	With NAD+ or NADP+ as acceptor	ko00020 & ko00620 & ko00630 & ko00710 & ko00720 & ko00680 & ko00270	Metabolism;Carbohydrate metabolism;Citrate cycle (TCA cycle) & Metabolism;Carbohydrate metabolism;Pyruvate metabolism & Metabolism;Carbohydrate metabolism;Glyoxylate and dicarboxylate metabolism & Metabolism;Energy metabolism;Carbon fixation in photosynthetic organisms & Metabolism;Energy metabolism;Carbon fixation pathways in prokaryotes & Metabolism;Energy metabolism;Methane metabolism & Metabo…
K00030	0.00176836	0.00114372	0.00227421	0.00200152	1	-0.156754	0.00566512	-0.606082	0.852457	0.373079	3.65607e-05	0.822408	isocitrate dehydrogenase (NAD+)	Oxidoreductases	Acting on the CH-OH group of donors	With NAD+ or NADP+ as acceptor	ko00020	Metabolism;Carbohydrate metabolism;Citrate cycle (TCA cycle)
K00033	0.0160694	0.0138616	0.022301	0.0262925	1	0.259953	1	-0.207923	0.591706	0.482445	5.28445e-05	0.95032	6-phosphogluconate dehydrogenase	Oxidoreductases	Acting on the CH-OH group of donors	With NAD+ or NADP+ as acceptor	ko00030 & ko00480	Metabolism;Carbohydrate metabolism;Pentose phosphate pathway & Metabolism;Metabolism of other amino acids;Glutathione metabolism
K00034	0.00109624	0.000814807	0.00148771	0.00151808	1	0.0557552	0.265619	-0.424343	0.853437	0.438409	0.0001067	0.918507	glucose 1-dehydrogenase	Oxidoreductases	Acting on the CH-OH group of donors	With NAD+ or NADP+ as acceptor	ko00030	Metabolism;Carbohydrate metabolism;Pentose phosphate pathway
K00036	0.0154099	0.0133119	0.0220972	0.0261175	1	0.263586	1	-0.206103	0.406009	0.528243	1.83929e-05	0.997932	glucose-6-phosphate 1-dehydrogenase	Oxidoreductases	Acting on the CH-OH group of donors	With NAD+ or NADP+ as acceptor	ko00030 & ko00480 & ko05230 & ko05415	Metabolism;Carbohydrate metabolism;Pentose phosphate pathway & Metabolism;Metabolism of other amino acids;Glutathione metabolism & Human Diseases;Cancer: overview;Central carbon metabolism in cancer & Human Diseases;Cardiovascular disease;Diabetic cardiomyopathy
K00040	0.00422704	0.0031035	0.0049281	0.00479986	1	-0.0134837	0.000360835	-0.43052	0.841465	0.228458	1.50413e-08	0.645494	fructuronate reductase	Oxidoreductases	Acting on the CH-OH group of donors	With NAD+ or NADP+ as acceptor	ko00040	Metabolism;Carbohydrate metabolism;Pentose and glucuronate interconversions
K00041	0.0129839	0.00860194	0.0214674	0.0256042	1	0.277143	0.0745771	-0.582531	0.0895947	0.730089	1.27728e-10	1.58976	tagaturonate reductase	Oxidoreductases	Acting on the CH-OH group of donors	With NAD+ or NADP+ as acceptor	ko00040	Metabolism;Carbohydrate metabolism;Pentose and glucuronate interconversions
K00054	0.00279463	0.0038843	0.00142587	0.000978742	1	-0.528943	1	0.484126	0.61836	-0.937712	2.25252e-05	-1.95078	hydroxymethylglutaryl-CoA reductase	Oxidoreductases	Acting on the CH-OH group of donors	With NAD+ or NADP+ as acceptor	ko00900	Metabolism;Metabolism of terpenoids and polyketides;Terpenoid backbone biosynthesis
K00055	0.000743627	0.00103024	0.000283164	0.000301998	1	0.106098	1	0.490225	0.0960021	-1.35035	0.00119778	-1.73448	aryl-alcohol dehydrogenase	Oxidoreductases	Acting on the CH-OH group of donors	With NAD+ or NADP+ as acceptor	ko00350 & ko00360 & ko00623 & ko00622	Metabolism;Amino acid metabolism;Tyrosine metabolism & Metabolism;Amino acid metabolism;Phenylalanine metabolism & Metabolism;Xenobiotics biodegradation and metabolism;Toluene degradation & Metabolism;Xenobiotics biodegradation and metabolism;Xylene degradation
K00060	0.00220056	0.00142069	0.00260617	0.00202526	1	-0.345579	0.0035822	-0.621352	1	0.243294	0.0578339	0.519067	threonine 3-dehydrogenase	Oxidoreductases	Acting on the CH-OH group of donors	With NAD+ or NADP+ as acceptor	ko00260	Metabolism;Amino acid metabolism;Glycine, serine and threonine metabolism
K00065	0.00525708	0.00367566	0.0080053	0.00673738	1	-0.221246	0.0265488	-0.510381	0.0150248	0.607999	7.15984e-07	0.897135	2-dehydro-3-deoxy-D-gluconate 5-dehydrogenase	Oxidoreductases	Acting on the CH-OH group of donors	With NAD+ or NADP+ as acceptor	ko00040	Metabolism;Carbohydrate metabolism;Pentose and glucuronate interconversions
K00074	0.016403	0.0104264	0.0231315	0.0177297	0.999421	-0.362666	0.000273142	-0.637183	0.0606546	0.505801	6.94682e-06	0.780319	3-hydroxybutyryl-CoA dehydrogenase	Oxidoreductases	Acting on the CH-OH group of donors	With NAD+ or NADP+ as acceptor	ko00650 & ko00360 & ko00362	Metabolism;Carbohydrate metabolism;Butanoate metabolism & Metabolism;Amino acid metabolism;Phenylalanine metabolism & Metabolism;Xenobiotics biodegradation and metabolism;Benzoate degradation
K00082	0.0011833	0.000429855	0.00149242	0.000807061	1	-0.880869	0.0183578	-1.41298	1	0.32974	1	0.861853	5-amino-6-(5-phosphoribosylamino)uracil reductase	Oxidoreductases	Acting on the CH-OH group of donors	With NAD+ or NADP+ as acceptor	ko00740	Metabolism;Metabolism of cofactors and vitamins;Riboflavin metabolism
K00086	0.000507096	0.000528818	0.000107559	7.39177e-05	1	-0.540794	1	0.088001	0.00172122	-2.17643	9.7707e-08	-2.80522	1,3-propanediol dehydrogenase	Oxidoreductases	Acting on the CH-OH group of donors	With NAD+ or NADP+ as acceptor	ko00640 & ko00561	Metabolism;Carbohydrate metabolism;Propanoate metabolism & Metabolism;Lipid metabolism;Glycerolipid metabolism
K00087	0.00634564	0.00412724	0.0097939	0.0084756	1	-0.179783	0.0027323	-0.603295	0.00939651	0.629299	2.24877e-09	1.05281	xanthine dehydrogenase molybdenum-binding subunit	Oxidoreductases	Acting on CH or CH2 groups	With NAD+ or NADP+ as acceptor	ko00230	Metabolism;Nucleotide metabolism;Purine metabolism
K00091	0.000279476	7.01829e-05	0.000628804	0.000280499	0.428206	-1.16653	1.64662e-05	-1.99764	0.24379	1.16233	5.51737e-05	1.99344	NA	Oxidoreductases	Acting on the CH-OH group of donors	With NAD+ or NADP+ as acceptor	NA	NA
K00096	0.00159093	0.000855155	0.00186669	0.00123333	1	-0.593969	0.0444503	-0.866351	1	0.241017	1	0.5134	glycerol-1-phosphate dehydrogenase [NAD(P)+]	Oxidoreductases	Acting on the CH-OH group of donors	With NAD+ or NADP+ as acceptor	ko00564	Metabolism;Lipid metabolism;Glycerophospholipid metabolism
K00132	0.000508309	0.000361531	0.000714971	0.000716215	1	0.030377	0.200692	-0.484531	0.720878	0.493664	8.89555e-05	1.00857	acetaldehyde dehydrogenase (acetylating)	Oxidoreductases	Acting on the aldehyde or oxo group of donors	With NAD+ or NADP+ as acceptor	ko00620 & ko00650	Metabolism;Carbohydrate metabolism;Pyruvate metabolism & Metabolism;Carbohydrate metabolism;Butanoate metabolism
K00135	0.00288548	0.00406942	0.00146738	0.00114233	1	-0.347683	1	0.502164	0.553017	-0.945486	5.44332e-05	-1.79533	succinate-semialdehyde dehydrogenase / glutarate-semialdehyde dehydrogenase	Oxidoreductases	Acting on the aldehyde or oxo group of donors	With NAD+ or NADP+ as acceptor	ko00650 & ko00250 & ko00310 & ko00350 & ko00760	Metabolism;Carbohydrate metabolism;Butanoate metabolism & Metabolism;Amino acid metabolism;Alanine, aspartate and glutamate metabolism & Metabolism;Amino acid metabolism;Lysine degradation & Metabolism;Amino acid metabolism;Tyrosine metabolism & Metabolism;Metabolism of cofactors and vitamins;Nicotinate and nicotinamide metabolism
K00140	0.000636756	0.000435495	0.000807446	0.000875386	1	0.138455	0.0745771	-0.552034	1	0.334577	3.85791e-05	1.02507	malonate-semialdehyde dehydrogenase (acetylating) / methylmalonate-semialdehyde dehydrogenase	Oxidoreductases	Acting on the aldehyde or oxo group of donors	With NAD+ or NADP+ as acceptor	ko00640 & ko00562 & ko00280 & ko00410	Metabolism;Carbohydrate metabolism;Propanoate metabolism & Metabolism;Carbohydrate metabolism;Inositol phosphate metabolism & Metabolism;Amino acid metabolism;Valine, leucine and isoleucine degradation & Metabolism;Metabolism of other amino acids;beta-Alanine metabolism
K00158	0.00267221	0.00351378	0.0015653	0.000880337	1	-0.818531	1	0.401912	1	-0.743568	0.000138953	-1.96401	pyruvate oxidase	Oxidoreductases	Acting on the aldehyde or oxo group of donors	With oxygen as acceptor	ko00620	Metabolism;Carbohydrate metabolism;Pyruvate metabolism
K00164	0.00101381	0.000800949	0.000164659	0.000195222	1	0.242406	1	-0.333117	0.0114628	-2.60483	0.0731286	-2.02931	2-oxoglutarate dehydrogenase E1 component	Oxidoreductases	Acting on the aldehyde or oxo group of donors	With a disulfide as acceptor	ko00020	Metabolism;Carbohydrate metabolism;Citrate cycle (TCA cycle)
K00184	0.00148778	0.00128931	0.000630609	0.000582565	1	-0.0867064	1	-0.170985	0.0167844	-1.21448	0.012986	-1.1302	dimethyl sulfoxide reductase iron-sulfur subunit	unclassified1	unclassified2	unclassified3	ko00920	Metabolism;Energy metabolism;Sulfur metabolism
K00210	0.00872237	0.00583954	0.0164352	0.0211293	1	0.384949	0.440796	-0.568199	0.104767	0.918809	5.73972e-09	1.87196	NA	unclassified1	unclassified2	unclassified3	NA	NA
K00219	0.000868493	0.00068367	0.00112647	0.00113879	1	0.0445269	0.792321	-0.333922	1	0.377421	0.00281064	0.755869	NA	Oxidoreductases	Acting on the CH-CH group of donors	With NAD+ or NADP+ as acceptor	NA	NA
K00230	0.000989476	0.000834456	0.000145737	0.00015792	1	0.109511	1	-0.235093	0.00172122	-2.73936	0.00166518	-2.39475	menaquinone-dependent protoporphyrinogen oxidase	Oxidoreductases	Acting on the CH-CH group of donors	With a quinone or related compound as acceptor	ko00860	Metabolism;Metabolism of cofactors and vitamins;Porphyrin metabolism
K00248	0.0103482	0.00626484	0.0143082	0.0121163	1	-0.215449	4.35253e-07	-0.704863	0.0244335	0.474554	9.85373e-12	0.963968	butyryl-CoA dehydrogenase	Oxidoreductases	Acting on the CH-CH group of donors	With a flavin as acceptor	ko00640 & ko00650 & ko00071 & ko00280 & ko00410	Metabolism;Carbohydrate metabolism;Propanoate metabolism & Metabolism;Carbohydrate metabolism;Butanoate metabolism & Metabolism;Lipid metabolism;Fatty acid degradation & Metabolism;Amino acid metabolism;Valine, leucine and isoleucine degradation & Metabolism;Metabolism of other amino acids;beta-Alanine metabolism
K00259	0.0198894	0.0137578	0.0308193	0.0310793	1	0.0334088	0.0745771	-0.516932	0.0835193	0.634054	3.68413e-08	1.18439	alanine dehydrogenase	Oxidoreductases	Acting on the CH-NH2 group of donors	With NAD+ or NADP+ as acceptor	ko00250 & ko00430	Metabolism;Amino acid metabolism;Alanine, aspartate and glutamate metabolism & Metabolism;Metabolism of other amino acids;Taurine and hypotaurine metabolism
K00282	0.00476914	0.00370943	0.00622903	0.00553335	1	-0.142987	0.200692	-0.352141	0.60845	0.377507	0.00539308	0.586661	glycine dehydrogenase subunit 1	Oxidoreductases	Acting on the CH-NH2 group of donors	With a disulfide as acceptor	ko00630 & ko00260	Metabolism;Carbohydrate metabolism;Glyoxylate and dicarboxylate metabolism & Metabolism;Amino acid metabolism;Glycine, serine and threonine metabolism
K00283	0.00479037	0.00372487	0.00628556	0.00557276	1	-0.145619	0.200692	-0.352487	0.591706	0.384152	0.00486259	0.591021	glycine dehydrogenase subunit 2	Oxidoreductases	Acting on the CH-NH2 group of donors	With a disulfide as acceptor	ko00630 & ko00260	Metabolism;Carbohydrate metabolism;Glyoxylate and dicarboxylate metabolism & Metabolism;Amino acid metabolism;Glycine, serine and threonine metabolism
K00324	0.00190007	0.00695773	0.000646094	0.000670547	1	0.044642	0.00518595	1.94936	0.36955	-1.45609	2.08894e-08	-3.3608	H+-translocating NAD(P) transhydrogenase subunit alpha	Translocases	Catalysing the translocation of hydrons	Linked to oxidoreductase reactions	ko00760	Metabolism;Metabolism of cofactors and vitamins;Nicotinate and nicotinamide metabolism
K00325	0.000982614	0.00357587	0.000344272	0.000403692	1	0.22194	0.00402051	1.93648	0.38844	-1.41689	1.07513e-07	-3.13144	H+-translocating NAD(P) transhydrogenase subunit beta	Translocases	Catalysing the translocation of hydrons	Linked to oxidoreductase reactions	ko00760	Metabolism;Metabolism of cofactors and vitamins;Nicotinate and nicotinamide metabolism
K00355	8.18421e-05	3.52521e-05	7.826e-05	0.000112153	1	0.529809	0.159252	-1.21317	NA	-0.0472295	0.0311152	1.69575	NAD(P)H dehydrogenase (quinone)	Oxidoreductases	Acting on NADH or NADPH	With a quinone or similar compound as acceptor	ko00130 & ko05200 & ko05208 & ko05225 & ko05418	Metabolism;Metabolism of cofactors and vitamins;Ubiquinone and other terpenoid-quinone biosynthesis & Human Diseases;Cancer: overview;Pathways in cancer & Human Diseases;Cancer: overview;Chemical carcinogenesis - reactive oxygen species & Human Diseases;Cancer: specific types;Hepatocellular carcinoma & Human Diseases;Cardiovascular disease;Fluid shear stress and atherosclerosis
K00364	0.00375979	0.00464343	0.00154704	0.00114393	1	-0.424005	1	0.310511	0.0551426	-1.25473	2.26557e-06	-1.98924	GMP reductase	Oxidoreductases	Acting on other nitrogenous compounds as donors	With NAD+ or NADP+ as acceptor	ko00230	Metabolism;Nucleotide metabolism;Purine metabolism
K00372	0.000508309	0.000361531	0.000714971	0.000716215	1	0.030377	0.200692	-0.484531	0.720878	0.493664	8.89555e-05	1.00857	assimilatory nitrate reductase catalytic subunit	Oxidoreductases	Acting on other nitrogenous compounds as donors	With NA physiological acceptors	ko00910	Metabolism;Energy metabolism;Nitrogen metabolism
K00383	0.000704643	0.000758572	0.000190064	0.000270611	1	0.517358	1	0.139197	0.00172122	-1.83881	0.0069252	-1.46065	glutathione reductase (NADPH)	Oxidoreductases	Acting on a sulfur group of donors	With NAD+ or NADP+ as acceptor	ko00480 & ko04918 & ko05415	Metabolism;Metabolism of other amino acids;Glutathione metabolism & Organismal Systems;Endocrine system;Thyroid hormone synthesis & Human Diseases;Cardiovascular disease;Diabetic cardiomyopathy
K00385	0.00110063	0.000846	0.00147409	0.00152251	1	0.0740643	0.641495	-0.368354	1	0.422532	0.000602011	0.864951	anaerobic sulfite reductase subunit C	unclassified1	unclassified2	unclassified3	ko00920	Metabolism;Energy metabolism;Sulfur metabolism
K00433	0.000740796	0.000504165	0.000791229	0.000867173	1	0.14215	0.0620786	-0.548203	1	0.115244	0.00055557	0.805596	NA	Oxidoreductases	Acting on a peroxide as acceptor	Peroxidases	NA	NA
K00435	2.14533e-06	8.48038e-05	0	0	1	0	0.0328148	5.25826	NA	-1.50703	0.00457728	-6.51072	hydrogen peroxide-dependent heme synthase	Oxidoreductases	Acting on the CH-CH group of donors	With other, known, physiological acceptors	ko00860	Metabolism;Metabolism of cofactors and vitamins;Porphyrin metabolism
K00483	0.00106136	0.000731982	0.00146132	0.0014899	1	0.0551706	0.0775398	-0.530228	0.854321	0.458674	1.71074e-05	1.04407	4-hydroxyphenylacetate 3-monooxygenase	Oxidoreductases	Acting on paired donors, with incorporation or reduction of molecular oxygen	With reduced flavin or flavoprotein as one donor, and incorporation of one atom of oxygen into the other donor	ko00350	Metabolism;Amino acid metabolism;Tyrosine metabolism
K00523	0.000904289	0.000598371	9.03626e-05	4.11518e-07	0.00103032	-7.71453	1	-0.574175	0.591706	-3.28903	2.00371e-10	-10.4294	CDP-4-dehydro-6-deoxyglucose reductase, E3	Oxidoreductases	Acting on CH or CH2 groups	With NAD+ or NADP+ as acceptor	ko00520 & ko00541	Metabolism;Carbohydrate metabolism;Amino sugar and nucleotide sugar metabolism & Metabolism;Glycan biosynthesis and metabolism;O-Antigen nucleotide sugar biosynthesis
K00526	0.025931	0.0398104	0.0248186	0.0268577	1	0.156087	0.0197615	0.630927	1	-0.045192	0.19747	-0.520033	ribonucleoside-diphosphate reductase beta chain	Oxidoreductases	Acting on CH or CH2 groups	With a disulfide as acceptor	ko00230 & ko00240	Metabolism;Nucleotide metabolism;Purine metabolism & Metabolism;Nucleotide metabolism;Pyrimidine metabolism
K00532	0.000633491	0.000518251	0.000791749	0.000824551	1	0.0837145	1	-0.278222	1	0.326566	0.0113555	0.688502	NA	Oxidoreductases	Acting on hydrogen as donor	With an iron-sulfur protein as acceptor	NA	NA
K00549	0.00931071	0.0121602	0.00643898	0.00608557	1	-0.0675086	0.620314	0.404263	0.745208	-0.507359	0.000291682	-0.97913	5-methyltetrahydropteroyltriglutamate--homocysteine methyltransferase	Transferases	Transferring one-carbon groups	Methyltransferases	ko00270 & ko00450	Metabolism;Amino acid metabolism;Cysteine and methionine metabolism & Metabolism;Metabolism of other amino acids;Selenocompound metabolism
K00556	0.00533932	0.00297318	0.00834511	0.00459578	0.428206	-0.849413	0.0492365	-0.815349	0.608469	0.653992	0.577044	0.619928	NA	Transferases	Transferring one-carbon groups	Methyltransferases	NA	NA
K00564	0.00252056	0.00367346	0.0014886	0.0012031	1	-0.294157	1	0.545422	1	-0.735185	0.000760972	-1.57476	NA	Transferases	Transferring one-carbon groups	Methyltransferases	NA	NA
K00575	0.00906273	0.00660457	0.0126677	0.0122138	1	-0.0270023	0.0745771	-0.448996	0.116281	0.489606	1.91956e-07	0.911599	chemotaxis protein methyltransferase CheR	Transferases	Transferring one-carbon groups	Methyltransferases	ko02020 & ko02030	Environmental Information Processing;Signal transduction;Two-component system & Cellular Processes;Cell motility;Bacterial chemotaxis
K00603	0.00946359	0.00629166	0.0173876	0.0221877	1	0.37392	0.310091	-0.578834	0.100629	0.882154	1.87615e-09	1.83491	glutamate formiminotransferase / 5-formyltetrahydrofolate cyclo-ligase	Ligases	Forming carbon-nitrogen bonds	Cyclo-ligases	ko00340 & ko00670	Metabolism;Amino acid metabolism;Histidine metabolism & Metabolism;Metabolism of cofactors and vitamins;One carbon pool by folate
K00626	0.0170942	0.0124919	0.0229633	0.0186145	1	-0.281239	0.0386002	-0.442786	0.158127	0.436584	0.00103661	0.598131	acetyl-CoA C-acetyltransferase	Transferases	Acyltransferases	Transferring groups other than aminoacyl groups	ko00620 & ko00630 & ko00650 & ko00720 & ko00071 & ko00280 & ko00310 & ko00380 & ko00900 & ko00362 & ko02020 & ko04975	Metabolism;Carbohydrate metabolism;Pyruvate metabolism & Metabolism;Carbohydrate metabolism;Glyoxylate and dicarboxylate metabolism & Metabolism;Carbohydrate metabolism;Butanoate metabolism & Metabolism;Energy metabolism;Carbon fixation pathways in prokaryotes & Metabolism;Lipid metabolism;Fatty acid degradation & Metabolism;Amino acid metabolism;Valine, leucine and isoleucine degradation & Metab…
K00638	0.000528718	0.000403958	0.000727432	0.000736382	1	0.0440143	0.551475	-0.381686	0.739818	0.462694	0.000374763	0.888395	NA	Transferases	Acyltransferases	Transferring groups other than aminoacyl groups	NA	NA
K00641	0.00493639	0.00241535	0.00798513	0.00409555	0.428206	-0.953227	0.0225582	-0.998987	0.779965	0.702002	0.412543	0.747761	homoserine O-acetyltransferase/O-succinyltransferase	Transferases	Acyltransferases	Transferring groups other than aminoacyl groups	ko00920 & ko00270	Metabolism;Energy metabolism;Sulfur metabolism & Metabolism;Amino acid metabolism;Cysteine and methionine metabolism
K00662	0.00162549	0.00236752	0.000789733	0.000452513	1	-0.791387	1	0.544329	0.827138	-1.01065	7.51733e-06	-2.34637	NA	Transferases	Acyltransferases	Transferring groups other than aminoacyl groups	NA	NA
K00675	0.000105596	0.000278512	6.78348e-05	0.000177676	0.428206	1.39048	0.030145	1.3812	1	-0.637324	1	-0.628038	NA	Transferases	Acyltransferases	Transferring groups other than aminoacyl groups	NA	NA
K00690	0.0192738	0.0311064	0.0189351	0.020413	1	0.156805	0.0347023	0.706079	1	-0.0059847	0.394678	-0.555259	sucrose phosphorylase	Transferases	Glycosyltransferases	Hexosyltransferases	ko00500	Metabolism;Carbohydrate metabolism;Starch and sucrose metabolism
K00691	0.0038271	0.00423632	0.00257328	0.00156837	1	-0.703351	1	0.150364	1	-0.547316	0.000572242	-1.40103	maltose phosphorylase	Transferases	Glycosyltransferases	Hexosyltransferases	ko00500	Metabolism;Carbohydrate metabolism;Starch and sucrose metabolism
K00692	0.00056614	0.000514904	0.000109362	9.31399e-05	1	-0.227065	1	-0.0912291	0.00172122	-2.30221	4.58191e-05	-2.43804	levansucrase	Transferases	Glycosyltransferases	Hexosyltransferases	ko00500 & ko02020	Metabolism;Carbohydrate metabolism;Starch and sucrose metabolism & Environmental Information Processing;Signal transduction;Two-component system
K00694	0.0016161	0.0013671	0.000587311	0.000351562	1	-0.729289	1	-0.229049	0.10256	-1.44481	0.000652409	-1.94505	cellulose synthase (UDP-forming)	Transferases	Glycosyltransferases	Hexosyltransferases	ko00500 & ko02026	Metabolism;Carbohydrate metabolism;Starch and sucrose metabolism & Cellular Processes;Cellular community - prokaryotes;Biofilm formation - Escherichia coli
K00712	0.00103563	0.00137562	0.000300775	0.000302012	1	0.020098	1	0.434289	0.00502425	-1.7302	1.18021e-05	-2.14439	poly(glycerol-phosphate) alpha-glucosyltransferase	Transferases	Glycosyltransferases	Hexosyltransferases	ko00552	Metabolism;Glycan biosynthesis and metabolism;Teichoic acid biosynthesis
K00832	0.00171052	0.0014947	0.000641757	0.000439934	1	-0.53599	1	-0.18003	0.0641798	-1.39898	0.000833682	-1.75494	aromatic-amino-acid transaminase	Transferases	Transferring nitrogenous groups	Transaminases	ko00270 & ko00350 & ko00360 & ko00400 & ko00950 & ko00960 & ko00401	Metabolism;Amino acid metabolism;Cysteine and methionine metabolism & Metabolism;Amino acid metabolism;Tyrosine metabolism & Metabolism;Amino acid metabolism;Phenylalanine metabolism & Metabolism;Amino acid metabolism;Phenylalanine, tyrosine and tryptophan biosynthesis & Metabolism;Biosynthesis of other secondary metabolites;Isoquinoline alkaloid biosynthesis & Metabolism;Biosynthesis of other se…
K00841	0.00729004	0.00997007	0.00386316	0.00247009	1	-0.630259	1	0.457995	0.608469	-0.884196	2.98934e-06	-1.97245	aminotransferase	Transferases	Transferring nitrogenous groups	Transaminases	ko00300	Metabolism;Amino acid metabolism;Lysine biosynthesis
K00847	0.0898101	0.0864745	0.0963711	0.101513	1	0.103915	1	-0.0400591	1	0.099393	0.00410925	0.243367	fructokinase	Transferases	Transferring phosphorus-containing groups	Phosphotransferases with an alcohol group as acceptor	ko00051 & ko00500 & ko00520	Metabolism;Carbohydrate metabolism;Fructose and mannose metabolism & Metabolism;Carbohydrate metabolism;Starch and sucrose metabolism & Metabolism;Carbohydrate metabolism;Amino sugar and nucleotide sugar metabolism
K00851	0.00219366	0.00324019	0.000957189	0.000829593	1	-0.192263	1	0.564051	0.205169	-1.16651	4.70435e-05	-1.92282	gluconokinase	Transferases	Transferring phosphorus-containing groups	Phosphotransferases with an alcohol group as acceptor	ko00030	Metabolism;Carbohydrate metabolism;Pentose phosphate pathway
K00853	0.00259355	0.00153539	0.00386665	0.00286727	1	-0.411819	0.00498683	-0.740469	0.282318	0.570613	0.000333188	0.899263	L-ribulokinase	Transferases	Transferring phosphorus-containing groups	Phosphotransferases with an alcohol group as acceptor	ko00040	Metabolism;Carbohydrate metabolism;Pentose and glucuronate interconversions
K00856	0.00119604	0.000943839	0.000360486	0.000291488	1	-0.281561	1	-0.311418	0.00261839	-1.70789	0.000673002	-1.67804	adenosine kinase	Transferases	Transferring phosphorus-containing groups	Phosphotransferases with an alcohol group as acceptor	ko00230	Metabolism;Nucleotide metabolism;Purine metabolism
K00867	0.002897	0.00408208	0.00148174	0.00116057	1	-0.338885	1	0.500983	0.564038	-0.937212	6.67316e-05	-1.77708	type I pantothenate kinase	Transferases	Transferring phosphorus-containing groups	Phosphotransferases with an alcohol group as acceptor	ko00770	Metabolism;Metabolism of cofactors and vitamins;Pantothenate and CoA biosynthesis
K00869	0.00278772	0.00387902	0.00140703	0.000965413	1	-0.530053	1	0.485759	0.591706	-0.953292	2.17326e-05	-1.9691	mevalonate kinase	Transferases	Transferring phosphorus-containing groups	Phosphotransferases with an alcohol group as acceptor	ko00900 & ko04146	Metabolism;Metabolism of terpenoids and polyketides;Terpenoid backbone biosynthesis & Cellular Processes;Transport and catabolism;Peroxisome
K00879	0.00062976	0.0014138	0.000452919	0.000695925	1	0.623869	0.0274527	1.18415	1	-0.429838	0.222788	-0.990115	L-fuculokinase	Transferases	Transferring phosphorus-containing groups	Phosphotransferases with an alcohol group as acceptor	ko00040 & ko00051	Metabolism;Carbohydrate metabolism;Pentose and glucuronate interconversions & Metabolism;Carbohydrate metabolism;Fructose and mannose metabolism
K00883	0.000508709	0.000341831	0.00107931	0.000822714	1	-0.357048	0.664551	-0.571479	0.0481855	1.08349	0.00122083	1.29792	2-dehydro-3-deoxygalactonokinase	Transferases	Transferring phosphorus-containing groups	Phosphotransferases with an alcohol group as acceptor	ko00052	Metabolism;Carbohydrate metabolism;Galactose metabolism
K00886	0.000858427	0.00335214	0.000270829	0.000225842	1	-0.28348	0.018672	2.05095	0.571783	-1.55236	2.37822e-08	-3.88679	polyphosphate glucokinase	Transferases	Transferring phosphorus-containing groups	Phosphotransferases with an alcohol group as acceptor	ko00010 & ko00520	Metabolism;Carbohydrate metabolism;Glycolysis / Gluconeogenesis & Metabolism;Carbohydrate metabolism;Amino sugar and nucleotide sugar metabolism
K00887	0.00150143	0.00165128	0.000816517	0.000604068	1	-0.423595	1	0.152418	0.888427	-0.847552	0.0060991	-1.42357	undecaprenol kinase	Transferases	Transferring phosphorus-containing groups	Phosphotransferases with an alcohol group as acceptor	ko00550	Metabolism;Glycan biosynthesis and metabolism;Peptidoglycan biosynthesis
K00897	0.000178037	0.000286837	5.78237e-05	6.14557e-05	1	0.103284	1	0.739923	0.690023	-1.57485	0.0292188	-2.21149	NA	Transferases	Transferring phosphorus-containing groups	Phosphotransferases with an alcohol group as acceptor	NA	NA
K00899	0.000932548	0.000587765	0.00126358	0.000943553	1	-0.398142	0.0292335	-0.643033	0.961336	0.43689	0.0240431	0.681781	5-methylthioribose kinase	Transferases	Transferring phosphorus-containing groups	Phosphotransferases with an alcohol group as acceptor	ko00270	Metabolism;Amino acid metabolism;Cysteine and methionine metabolism
K00917	0.000243641	0.000878694	9.43566e-05	0.00010672	1	0.17826	0.0141821	1.90113	0.774818	-1.30104	4.11064e-06	-3.02391	tagatose 6-phosphate kinase	Transferases	Transferring phosphorus-containing groups	Phosphotransferases with an alcohol group as acceptor	ko00052	Metabolism;Carbohydrate metabolism;Galactose metabolism
K00938	0.00277324	0.00383862	0.00139311	0.000957403	1	-0.527829	1	0.478311	0.591706	-0.959983	2.43338e-05	-1.96612	phosphomevalonate kinase	Transferases	Transferring phosphorus-containing groups	Phosphotransferases with a phosphate group as acceptor	ko00900	Metabolism;Metabolism of terpenoids and polyketides;Terpenoid backbone biosynthesis
K00963	0.0265285	0.0394075	0.0263282	0.0275019	1	0.105508	0.0341299	0.583098	1	0.00618426	0.3287	-0.471407	UTP--glucose-1-phosphate uridylyltransferase	Transferases	Transferring phosphorus-containing groups	Nucleotidyltransferases	ko00040 & ko00052 & ko00500 & ko00520 & ko00541	Metabolism;Carbohydrate metabolism;Pentose and glucuronate interconversions & Metabolism;Carbohydrate metabolism;Galactose metabolism & Metabolism;Carbohydrate metabolism;Starch and sucrose metabolism & Metabolism;Carbohydrate metabolism;Amino sugar and nucleotide sugar metabolism & Metabolism;Glycan biosynthesis and metabolism;O-Antigen nucleotide sugar biosynthesis
K00965	0.0313695	0.0457946	0.0305014	0.0320755	1	0.11049	0.018672	0.563185	1	-0.0183866	0.164276	-0.471082	UDPglucose--hexose-1-phosphate uridylyltransferase	Transferases	Transferring phosphorus-containing groups	Nucleotidyltransferases	ko00052 & ko00520 & ko04917	Metabolism;Carbohydrate metabolism;Galactose metabolism & Metabolism;Carbohydrate metabolism;Amino sugar and nucleotide sugar metabolism & Organismal Systems;Endocrine system;Prolactin signaling pathway
K00978	0.00389932	0.00267522	0.00553466	0.00537607	1	-0.0160835	0.0226532	-0.530531	0.124299	0.509273	1.94934e-08	1.02372	glucose-1-phosphate cytidylyltransferase	Transferases	Transferring phosphorus-containing groups	Nucleotidyltransferases	ko00500 & ko00520 & ko00541	Metabolism;Carbohydrate metabolism;Starch and sucrose metabolism & Metabolism;Carbohydrate metabolism;Amino sugar and nucleotide sugar metabolism & Metabolism;Glycan biosynthesis and metabolism;O-Antigen nucleotide sugar biosynthesis
K00982	0.00182732	0.0041444	0.000404104	0.000363932	1	-0.164031	0.172955	1.22265	0.00906275	-2.11225	2.93129e-09	-3.49893	NA	Transferases	Transferring phosphorus-containing groups	Nucleotidyltransferases	NA	NA
K00983	0.0106883	0.00818741	0.0192739	0.0248843	1	0.392768	1	-0.380361	0.0256102	0.855574	2.29649e-10	1.6287	N-acylneuraminate cytidylyltransferase	Transferases	Transferring phosphorus-containing groups	Nucleotidyltransferases	ko00520 & ko00541	Metabolism;Carbohydrate metabolism;Amino sugar and nucleotide sugar metabolism & Metabolism;Glycan biosynthesis and metabolism;O-Antigen nucleotide sugar biosynthesis
K00990	0.00210588	0.00426845	0.000499689	0.000363932	1	-0.469547	0.382367	1.05927	0.0147993	-2.01397	1.20856e-09	-3.54279	[protein-PII] uridylyltransferase	Transferases	Transferring phosphorus-containing groups	Nucleotidyltransferases	ko02020	Environmental Information Processing;Signal transduction;Two-component system
K00992	0.000904289	0.000598371	9.03626e-05	4.11518e-07	0.00103032	-7.71453	1	-0.574175	0.591706	-3.28903	2.00371e-10	-10.4294	N-acetyl-alpha-D-muramate 1-phosphate uridylyltransferase	Transferases	Transferring phosphorus-containing groups	Nucleotidyltransferases	ko00520	Metabolism;Carbohydrate metabolism;Amino sugar and nucleotide sugar metabolism
K00995	0.0367535	0.0500312	0.0383155	0.0387789	1	0.0520212	0.0466904	0.4603	1	0.0798805	0.775016	-0.328398	CDP-diacylglycerol---glycerol-3-phosphate 3-phosphatidyltransferase	Transferases	Transferring phosphorus-containing groups	Transferases for other substituted phosphate groups	ko00564	Metabolism;Lipid metabolism;Glycerophospholipid metabolism
K01026	0.00646845	0.00371317	0.00908232	0.00706066	1	-0.341624	2.24545e-07	-0.781195	0.0376245	0.497836	1.81167e-09	0.937407	propionate CoA-transferase	Transferases	Transferring sulfur-containing groups	CoA-transferases	ko00620 & ko00640 & ko00643	Metabolism;Carbohydrate metabolism;Pyruvate metabolism & Metabolism;Carbohydrate metabolism;Propanoate metabolism & Metabolism;Xenobiotics biodegradation and metabolism;Styrene degradation
K01029	0.00118617	0.000660197	0.00154476	0.00117974	1	-0.364901	0.00100558	-0.824352	1	0.384164	0.00138883	0.843616	3-oxoacid CoA-transferase subunit B	Transferases	Transferring sulfur-containing groups	CoA-transferases	ko00650 & ko00280	Metabolism;Carbohydrate metabolism;Butanoate metabolism & Metabolism;Amino acid metabolism;Valine, leucine and isoleucine degradation
K01034	0.00456853	0.00230296	0.00717749	0.00538457	1	-0.392511	5.00218e-06	-0.968313	0.0599567	0.656149	1.13175e-08	1.23195	acetate CoA/acetoacetate CoA-transferase alpha subunit	Transferases	Transferring sulfur-containing groups	CoA-transferases	ko00650 & ko00310 & ko00627 & ko02020	Metabolism;Carbohydrate metabolism;Butanoate metabolism & Metabolism;Amino acid metabolism;Lysine degradation & Metabolism;Xenobiotics biodegradation and metabolism;Aminobenzoate degradation & Environmental Information Processing;Signal transduction;Two-component system
K01035	0.0051356	0.0026257	0.00792508	0.00593838	1	-0.393802	5.00218e-06	-0.947509	0.068238	0.630591	1.84303e-08	1.1843	acetate CoA/acetoacetate CoA-transferase beta subunit	Transferases	Transferring sulfur-containing groups	CoA-transferases	ko00650 & ko00310 & ko00627 & ko02020	Metabolism;Carbohydrate metabolism;Butanoate metabolism & Metabolism;Amino acid metabolism;Lysine degradation & Metabolism;Xenobiotics biodegradation and metabolism;Aminobenzoate degradation & Environmental Information Processing;Signal transduction;Two-component system
K01039	0.000423461	0.000188232	0.00064138	0.000642785	1	0.0323276	9.14855e-07	-1.17194	0.317154	0.591833	2.24637e-14	1.7961	glutaconate CoA-transferase, subunit A	Transferases	Transferring sulfur-containing groups	CoA-transferases	ko00650 & ko00643	Metabolism;Carbohydrate metabolism;Butanoate metabolism & Metabolism;Xenobiotics biodegradation and metabolism;Styrene degradation
K01040	0.000423461	0.000188232	0.00064138	0.000642785	1	0.0323276	9.14855e-07	-1.17194	0.317154	0.591833	2.24637e-14	1.7961	glutaconate CoA-transferase, subunit B	Transferases	Transferring sulfur-containing groups	CoA-transferases	ko00650 & ko00643	Metabolism;Carbohydrate metabolism;Butanoate metabolism & Metabolism;Xenobiotics biodegradation and metabolism;Styrene degradation
K01048	0.00109539	0.00372768	0.000432039	0.000486694	1	0.164474	0.00382079	1.82668	0.542914	-1.26087	1.3509e-07	-2.92307	lysophospholipase	Hydrolases	Acting on ester bonds	Carboxylic-ester hydrolases	ko00564	Metabolism;Lipid metabolism;Glycerophospholipid metabolism
K01057	0.0116904	0.00871697	0.0196816	0.0241422	1	0.317242	0.686177	-0.412478	0.0833358	0.753315	5.909e-09	1.48303	6-phosphogluconolactonase	Hydrolases	Acting on ester bonds	Carboxylic-ester hydrolases	ko00030	Metabolism;Carbohydrate metabolism;Pentose phosphate pathway
K01071	0.00279277	0.00388255	0.00142511	0.00100184	1	-0.496093	1	0.484707	0.651015	-0.936843	4.12268e-05	-1.91764	medium-chain acyl-[acyl-carrier-protein] hydrolase	Hydrolases	Acting on ester bonds	Thioester hydrolases	ko00061	Metabolism;Lipid metabolism;Fatty acid biosynthesis
K01101	0.00289956	0.00396521	0.00148976	0.00105512	1	-0.485196	1	0.458985	0.591706	-0.929609	2.71306e-05	-1.87379	4-nitrophenyl phosphatase	Hydrolases	Acting on ester bonds	Phosphoric-monoester hydrolases	ko00627	Metabolism;Xenobiotics biodegradation and metabolism;Aminobenzoate degradation
K01118	0.00449495	0.00250462	0.00653935	0.00507665	1	-0.342111	0.000121287	-0.820766	0.20376	0.54452	1.29476e-06	1.02318	NA	Oxidoreductases	Acting on other nitrogenous compounds as donors	With NAD+ or NADP+ as acceptor	NA	NA
K01133	0.00111558	0.000404987	0.00123099	0.000653372	1	-0.907185	0.00349595	-1.43575	1	0.141544	1	0.670107	NA	Hydrolases	Acting on ester bonds	Sulfuric-ester hydrolases	NA	NA
K01134	0.0012342	0.000451958	0.00141093	0.000885776	1	-0.668531	0.0089955	-1.42118	1	0.194083	0.520645	0.946729	arylsulfatase A	Hydrolases	Acting on ester bonds	Sulfuric-ester hydrolases	ko00600 & ko04142	Metabolism;Lipid metabolism;Sphingolipid metabolism & Cellular Processes;Transport and catabolism;Lysosome
K01138	0.00395023	0.00198673	0.00482405	0.00303674	1	-0.653273	0.00880196	-0.98215	1	0.286866	0.71263	0.615742	NA	Hydrolases	Acting on ester bonds	Sulfuric-ester hydrolases	NA	NA
K01141	0.000969067	0.000792028	0.000133276	0.000137752	1	0.0444252	1	-0.279626	0.00261839	-2.83723	0.00425491	-2.51317	exodeoxyribonuclease I	Hydrolases	Acting on ester bonds	Exodeoxyribonucleases producing 5'-phosphomonoesters	ko03430	Genetic Information Processing;Replication and repair;Mismatch repair
K01147	0.00126081	0.0011375	0.000403399	0.000428829	1	0.10833	1	-0.125784	0.00172122	-1.62417	0.00261448	-1.39005	NA	Hydrolases	Acting on ester bonds	Exoribonucleases producing 5'-phosphomonoesters	NA	NA
K01150	0.00126081	0.0011375	0.000403399	0.000428829	1	0.10833	1	-0.125784	0.00172122	-1.62417	0.00261448	-1.39005	NA	Hydrolases	Acting on ester bonds	Endodeoxyribonucleases producing 5'-phosphomonoesters	NA	NA
K01151	0.0463742	0.0479049	0.0616292	0.0624777	1	0.0492702	1	0.0614204	0.00882314	0.420555	0.00348089	0.408405	deoxyribonuclease IV	Hydrolases	Acting on ester bonds	Endodeoxyribonucleases producing 5'-phosphomonoesters	ko03410	Genetic Information Processing;Replication and repair;Base excision repair
K01176	0.00269765	0.00392464	0.00254573	0.00192515	1	-0.396892	0.815023	0.548092	1	-0.0737764	0.0425973	-1.01876	alpha-amylase	Hydrolases	Glycosylases	Glycosidases, i.e. enzymes that hydrolyse O- and S-glycosyl compounds	ko00500 & ko04970 & ko04972 & ko04973	Metabolism;Carbohydrate metabolism;Starch and sucrose metabolism & Organismal Systems;Digestive system;Salivary secretion & Organismal Systems;Digestive system;Pancreatic secretion & Organismal Systems;Digestive system;Carbohydrate digestion and absorption
K01179	0.0160621	0.00897387	0.0243312	0.0185575	1	-0.374051	2.68819e-05	-0.822605	0.0446653	0.609818	5.86384e-08	1.05837	endoglucanase	Hydrolases	Glycosylases	Glycosidases, i.e. enzymes that hydrolyse O- and S-glycosyl compounds	ko00500 & ko02020	Metabolism;Carbohydrate metabolism;Starch and sucrose metabolism & Environmental Information Processing;Signal transduction;Two-component system
K01181	0.0102167	0.00953743	0.0172278	0.0217101	1	0.355564	1	-0.087583	0.222735	0.768795	0.000152775	1.21194	NA	Hydrolases	Glycosylases	Glycosidases, i.e. enzymes that hydrolyse O- and S-glycosyl compounds	NA	NA
K01182	0.024494	0.0361304	0.0242704	0.0267942	1	0.182876	0.0266913	0.577863	1	0.00645898	0.7849	-0.388528	oligo-1,6-glucosidase	Hydrolases	Glycosylases	Glycosidases, i.e. enzymes that hydrolyse O- and S-glycosyl compounds	ko00052 & ko00500	Metabolism;Carbohydrate metabolism;Galactose metabolism & Metabolism;Carbohydrate metabolism;Starch and sucrose metabolism
K01183	0.00899597	0.00598348	0.0169419	0.0215854	1	0.371408	0.434316	-0.576143	0.117992	0.917486	1.02009e-08	1.86504	chitinase	Hydrolases	Glycosylases	Glycosidases, i.e. enzymes that hydrolyse O- and S-glycosyl compounds	ko00520	Metabolism;Carbohydrate metabolism;Amino sugar and nucleotide sugar metabolism
K01193	0.0293905	0.0444106	0.0279371	0.0297571	1	0.13075	0.0222603	0.610576	1	-0.0515243	0.136115	-0.53135	beta-fructofuranosidase	Hydrolases	Glycosylases	Glycosidases, i.e. enzymes that hydrolyse O- and S-glycosyl compounds	ko00052 & ko00500	Metabolism;Carbohydrate metabolism;Galactose metabolism & Metabolism;Carbohydrate metabolism;Starch and sucrose metabolism
K01195	0.00444203	0.00179889	0.00492222	0.00270259	0.816887	-0.856922	0.00284801	-1.28361	1	0.147649	1	0.574332	beta-glucuronidase	Hydrolases	Glycosylases	Glycosidases, i.e. enzymes that hydrolyse O- and S-glycosyl compounds	ko00040 & ko00053 & ko00531 & ko00860 & ko00944 & ko00983 & ko04142	Metabolism;Carbohydrate metabolism;Pentose and glucuronate interconversions & Metabolism;Carbohydrate metabolism;Ascorbate and aldarate metabolism & Metabolism;Glycan biosynthesis and metabolism;Glycosaminoglycan degradation & Metabolism;Metabolism of cofactors and vitamins;Porphyrin metabolism & Metabolism;Biosynthesis of other secondary metabolites;Flavone and flavonol biosynthesis & Metabolism…
K01198	0.00111998	0.00371591	0.000397775	0.000392051	1	-0.0333753	0.00875023	1.79961	0.356633	-1.4031	1.74662e-08	-3.23609	xylan 1,4-beta-xylosidase	Hydrolases	Glycosylases	Glycosidases, i.e. enzymes that hydrolyse O- and S-glycosyl compounds	ko00520	Metabolism;Carbohydrate metabolism;Amino sugar and nucleotide sugar metabolism
K01210	0.00102695	0.00392998	0.000332573	0.000249481	1	-0.433546	0.0169401	2.01898	0.571783	-1.51649	4.07231e-09	-3.96901	glucan 1,3-beta-glucosidase	Hydrolases	Glycosylases	Glycosidases, i.e. enzymes that hydrolyse O- and S-glycosyl compounds	ko00500	Metabolism;Carbohydrate metabolism;Starch and sucrose metabolism
K01215	0.00160031	0.00273494	0.000833637	0.000685449	1	-0.268285	0.723697	0.7735	1	-0.912538	0.00026095	-1.95432	NA	Hydrolases	Glycosylases	Glycosidases, i.e. enzymes that hydrolyse O- and S-glycosyl compounds	NA	NA
K01224	0.00897798	0.00646562	0.0163546	0.0211521	1	0.394175	0.757583	-0.463879	0.0800429	0.870332	3.52072e-09	1.72839	NA	Hydrolases	Glycosylases	Glycosidases, i.e. enzymes that hydrolyse O- and S-glycosyl compounds	NA	NA
K01232	0.002057	0.00291705	0.00122262	0.00107206	1	-0.175747	1	0.505862	0.949335	-0.724261	0.000793306	-1.40587	maltose-6'-phosphate glucosidase	Hydrolases	Glycosylases	Glycosidases, i.e. enzymes that hydrolyse O- and S-glycosyl compounds	ko00500	Metabolism;Carbohydrate metabolism;Starch and sucrose metabolism
K01235	0.00874278	0.00588197	0.0164477	0.0211494	1	0.385202	0.465981	-0.561278	0.104767	0.916589	6.26193e-09	1.86307	NA	Hydrolases	Glycosylases	Glycosidases, i.e. enzymes that hydrolyse O- and S-glycosyl compounds	NA	NA
K01239	0.00879714	0.0121914	0.00725987	0.00681857	1	-0.0697827	0.434316	0.483994	1	-0.251326	0.0321254	-0.805103	purine nucleosidase	Hydrolases	Glycosylases	Hydrolysing N-glycosyl compounds	ko00230	Metabolism;Nucleotide metabolism;Purine metabolism
K01250	0.00195768	0.00129275	0.00213624	0.00193414	1	-0.113253	0.030145	-0.582839	1	0.141033	0.0288886	0.610619	pyrimidine-specific ribonucleoside hydrolase	Hydrolases	Glycosylases	Glycosylases	ko00240	Metabolism;Nucleotide metabolism;Pyrimidine metabolism
K01256	0.00556501	0.0087337	0.00313309	0.00280393	1	-0.152147	0.480128	0.670233	0.779965	-0.791612	0.000110315	-1.61399	aminopeptidase N	Hydrolases	Acting on peptide bonds (peptidases)	Aminopeptidases	ko00480	Metabolism;Metabolism of other amino acids;Glutathione metabolism
K01259	0.00582275	0.00823146	0.00243352	0.0016524	1	-0.545222	1	0.50829	0.0795359	-1.22669	3.68413e-08	-2.2802	proline iminopeptidase	Hydrolases	Acting on peptide bonds (peptidases)	Aminopeptidases	ko00330	Metabolism;Amino acid metabolism;Arginine and proline metabolism
K01281	0.00334999	0.00419549	0.00215919	0.00151532	1	-0.492276	1	0.332019	1	-0.604541	0.00032697	-1.42884	NA	Hydrolases	Acting on peptide bonds (peptidases)	Dipeptidyl-peptidases and tripeptidyl-peptidases	NA	NA
K01286	0.0156689	0.0126733	0.0198912	0.0186285	1	-0.0746402	0.165571	-0.296309	0.29845	0.356331	0.000197561	0.578	NA	Hydrolases	Acting on peptide bonds (peptidases)	Serine-type carboxypeptidases	NA	NA
K01304	0.00351618	0.00981042	0.00143663	0.00115347	1	-0.316792	0.00759879	1.52836	0.279032	-1.22254	1.36165e-10	-3.06769	NA	Hydrolases	Acting on peptide bonds (peptidases)	Omega peptidases	NA	NA
K01308	0.00288221	0.00174885	0.00457598	0.00396495	1	-0.182128	1.64662e-05	-0.71485	0.00261839	0.665781	6.49002e-14	1.1985	NA	Hydrolases	Acting on peptide bonds (peptidases)	Omega peptidases	NA	NA
K01322	0.00502255	0.00248591	0.00805116	0.00416641	0.428206	-0.940624	0.0226532	-0.983809	0.797003	0.68882	0.431718	0.732005	prolyl oligopeptidase	Hydrolases	Acting on peptide bonds (peptidases)	Serine endopeptidases	ko04614	Organismal Systems;Endocrine system;Renin-angiotensin system
K01354	0.000923205	0.00354603	0.000313742	0.00036352	1	0.202129	0.00613451	2.01848	0.499326	-1.45565	2.49606e-07	-3.272	oligopeptidase B	Hydrolases	Acting on peptide bonds (peptidases)	Serine endopeptidases	ko05142 & ko05143	Human Diseases;Infectious disease: parasitic;Chagas disease & Human Diseases;Infectious disease: parasitic;African trypanosomiasis
K01361	0.00125613	0.00214151	0.00062166	0.000399474	1	-0.622977	1	0.767007	1	-0.985592	3.38006e-05	-2.37558	NA	Hydrolases	Acting on peptide bonds (peptidases)	Serine endopeptidases	NA	NA
K01414	0.000969067	0.000792028	0.000133276	0.000137752	1	0.0444252	1	-0.279626	0.00261839	-2.83723	0.00425491	-2.51317	NA	Hydrolases	Acting on peptide bonds (peptidases)	Metalloendopeptidases	NA	NA
K01421	0.0504444	0.0776788	0.0487686	0.053218	1	0.16404	0.0172731	0.640127	1	-0.0256277	0.257239	-0.501715	NA	unclassified1	unclassified2	unclassified3	NA	NA
K01424	0.0903853	0.0832327	0.0965995	0.0994887	1	0.0716711	0.946237	-0.103847	1	0.0929156	0.000683399	0.268434	L-asparaginase	Hydrolases	Acting on carbon-nitrogen bonds, other than peptide bonds	In linear amides	ko00250 & ko00460	Metabolism;Amino acid metabolism;Alanine, aspartate and glutamate metabolism & Metabolism;Metabolism of other amino acids;Cyanoamino acid metabolism
K01433	0.00980234	0.00748139	0.0181935	0.0238584	1	0.415241	1	-0.388756	0.02588	0.895456	2.81719e-10	1.69945	formyltetrahydrofolate deformylase	Hydrolases	Acting on carbon-nitrogen bonds, other than peptide bonds	In linear amides	ko00630 & ko00670	Metabolism;Carbohydrate metabolism;Glyoxylate and dicarboxylate metabolism & Metabolism;Metabolism of cofactors and vitamins;One carbon pool by folate
K01436	0.00186127	0.00113422	0.002629	0.00250708	1	-0.0430462	5.00218e-06	-0.712501	0.0463877	0.490212	3.39617e-14	1.15967	NA	Hydrolases	Acting on carbon-nitrogen bonds, other than peptide bonds	In linear amides	NA	NA
K01444	0.000622641	0.000483153	0.000809562	0.000828055	1	0.0579524	0.578425	-0.356665	1	0.386797	0.000905631	0.801415	N4-(beta-N-acetylglucosaminyl)-L-asparaginase	Hydrolases	Acting on carbon-nitrogen bonds, other than peptide bonds	In linear amides	ko00511 & ko04142	Metabolism;Glycan biosynthesis and metabolism;Other glycan degradation & Cellular Processes;Transport and catabolism;Lysosome
K01449	0.0163677	0.0130576	0.0221428	0.0190085	1	-0.201496	0.107152	-0.314487	0.0424668	0.44776	0.000377914	0.560751	NA	Hydrolases	Acting on carbon-nitrogen bonds, other than peptide bonds	In linear amides	NA	NA
K01466	0.00118279	0.000874909	0.00155233	0.00159393	1	0.0640364	0.173526	-0.429801	1	0.393386	6.65827e-05	0.887224	allantoinase	Hydrolases	Acting on carbon-nitrogen bonds, other than peptide bonds	In cyclic amides	ko00230	Metabolism;Nucleotide metabolism;Purine metabolism
K01468	0.0144865	0.00871482	0.025467	0.0264291	1	0.0745342	0.0745771	-0.716694	0.0946575	0.819515	1.23551e-08	1.61074	imidazolonepropionase	Hydrolases	Acting on carbon-nitrogen bonds, other than peptide bonds	In cyclic amides	ko00340	Metabolism;Amino acid metabolism;Histidine metabolism
K01473	0.000871545	0.000519351	0.00130547	0.00130765	1	0.0311511	0.000121287	-0.746282	0.042699	0.579563	5.28406e-14	1.357	N-methylhydantoinase A	Hydrolases	Acting on carbon-nitrogen bonds, other than peptide bonds	In cyclic amides	ko00330	Metabolism;Amino acid metabolism;Arginine and proline metabolism
K01474	0.000871545	0.000519351	0.00130547	0.00130765	1	0.0311511	0.000121287	-0.746282	0.042699	0.579563	5.28406e-14	1.357	N-methylhydantoinase B	Hydrolases	Acting on carbon-nitrogen bonds, other than peptide bonds	In cyclic amides	ko00330	Metabolism;Amino acid metabolism;Arginine and proline metabolism
K01478	0.00288869	0.00417619	0.00218962	0.00171409	1	-0.330996	0.673155	0.539037	1	-0.37146	0.00109049	-1.24149	arginine deiminase	Hydrolases	Acting on carbon-nitrogen bonds, other than peptide bonds	In linear amidines	ko00220	Metabolism;Amino acid metabolism;Arginine biosynthesis
K01483	0.00159051	0.00123885	0.00291651	0.00249898	1	-0.190641	1	-0.360484	0.0109031	0.873177	0.000106516	1.04302	ureidoglycolate lyase	Lyases	Carbon-nitrogen lyases	Amidine-lyases	ko00230	Metabolism;Nucleotide metabolism;Purine metabolism
K01485	0.000641425	0.000642168	0.000192979	0.00023671	1	0.301353	1	0.0207383	0.042699	-1.68813	0.103138	-1.40752	cytosine/creatinine deaminase	Hydrolases	Acting on carbon-nitrogen bonds, other than peptide bonds	In cyclic amidines	ko00240 & ko00330	Metabolism;Nucleotide metabolism;Pyrimidine metabolism & Metabolism;Amino acid metabolism;Arginine and proline metabolism
K01496	0.00350226	0.00608361	0.00261531	0.00222081	1	-0.218509	0.0679901	0.827888	1	-0.379656	2.22569e-05	-1.42605	phosphoribosyl-AMP cyclohydrolase	Hydrolases	Acting on carbon-nitrogen bonds, other than peptide bonds	In cyclic amidines	ko00340	Metabolism;Amino acid metabolism;Histidine metabolism
K01501	0.00121793	0.000848939	0.000556448	0.000318694	1	-0.782992	1	-0.497719	0.159107	-1.12069	0.00452622	-1.40597	nitrilase	Hydrolases	Acting on carbon-nitrogen bonds, other than peptide bonds	In nitriles	ko00910 & ko00380 & ko00460 & ko00627 & ko00643	Metabolism;Energy metabolism;Nitrogen metabolism & Metabolism;Amino acid metabolism;Tryptophan metabolism & Metabolism;Metabolism of other amino acids;Cyanoamino acid metabolism & Metabolism;Xenobiotics biodegradation and metabolism;Aminobenzoate degradation & Metabolism;Xenobiotics biodegradation and metabolism;Styrene degradation
K01523	0.00370776	0.0060822	0.0027555	0.00224662	1	-0.278586	0.0745771	0.742629	1	-0.389177	3.04445e-05	-1.41039	phosphoribosyl-ATP pyrophosphohydrolase	Hydrolases	Acting on acid anhydrides	In phosphorus-containing anhydrides	ko00340	Metabolism;Amino acid metabolism;Histidine metabolism
K01524	0.0464001	0.0460493	0.0324832	0.0306028	1	-0.0579652	1	0.00289561	0.279032	-0.529461	0.0495985	-0.590322	exopolyphosphatase / guanosine-5'-triphosphate,3'-diphosphate pyrophosphatase	Hydrolases	Acting on acid anhydrides	In phosphorus-containing anhydrides	ko00230	Metabolism;Nucleotide metabolism;Purine metabolism
K01531	0.00287712	0.0048772	0.00145309	0.00110375	1	-0.38158	0.710401	0.761703	0.854321	-0.955497	3.56095e-05	-2.09878	NA	Translocases	Catalysing the translocation of inorganic cations	Linked to the hydrolysis of a nucleoside triphosphate	NA	NA
K01546	0.0214887	0.0171929	0.0331446	0.0334656	1	0.0347291	0.664575	-0.309497	0.0220821	0.632082	4.18698e-07	0.976308	potassium-transporting ATPase potassium-binding subunit	unclassified1	unclassified2	unclassified3	ko02020	Environmental Information Processing;Signal transduction;Two-component system
K01547	0.0214817	0.0172111	0.0330922	0.0334878	1	0.0379791	0.678306	-0.307501	0.0221637	0.630288	3.97015e-07	0.975768	potassium-transporting ATPase ATP-binding subunit	Translocases	Catalysing the translocation of inorganic cations	Linked to the hydrolysis of a nucleoside triphosphate	ko02020	Environmental Information Processing;Signal transduction;Two-component system
K01548	0.022682	0.0185379	0.0337964	0.0346529	1	0.0564447	0.862207	-0.278241	0.0376146	0.584599	9.59431e-07	0.919284	potassium-transporting ATPase KdpC subunit	unclassified1	unclassified2	unclassified3	ko02020	Environmental Information Processing;Signal transduction;Two-component system
K01575	0.00150266	0.00159934	0.000764257	0.000555015	1	-0.44916	1	0.112909	0.853437	-0.938949	0.0108031	-1.50102	acetolactate decarboxylase	Lyases	Carbon-carbon lyases	Carboxy-lyases	ko00650 & ko00660	Metabolism;Carbohydrate metabolism;Butanoate metabolism & Metabolism;Carbohydrate metabolism;C5-Branched dibasic acid metabolism
K01577	0.00148704	0.00269168	0.000715205	0.000595694	1	-0.24932	0.402013	0.859464	0.65877	-1.02627	2.98063e-05	-2.13506	oxalyl-CoA decarboxylase	Lyases	Carbon-carbon lyases	Carboxy-lyases	ko00630	Metabolism;Carbohydrate metabolism;Glyoxylate and dicarboxylate metabolism
K01581	0.00329976	0.00416775	0.00144256	0.00103362	1	-0.468425	1	0.34043	0.138267	-1.17089	7.6273e-06	-1.97974	ornithine decarboxylase	Lyases	Carbon-carbon lyases	Carboxy-lyases	ko00330 & ko00480	Metabolism;Amino acid metabolism;Arginine and proline metabolism & Metabolism;Metabolism of other amino acids;Glutathione metabolism
K01583	0.000311537	3.00069e-05	0.000660469	0.000292217	1	-1.17542	2.30599e-09	-3.35078	1	1.07735	2.19489e-08	3.25272	arginine decarboxylase	Lyases	Carbon-carbon lyases	Carboxy-lyases	ko00330	Metabolism;Amino acid metabolism;Arginine and proline metabolism
K01595	0.00309997	0.00783684	0.00252264	0.00325926	1	0.400823	0.0355096	1.36262	1	-0.263488	0.152496	-1.22529	phosphoenolpyruvate carboxylase	Lyases	Carbon-carbon lyases	Carboxy-lyases	ko00620 & ko00710 & ko00720 & ko00680	Metabolism;Carbohydrate metabolism;Pyruvate metabolism & Metabolism;Energy metabolism;Carbon fixation in photosynthetic organisms & Metabolism;Energy metabolism;Carbon fixation pathways in prokaryotes & Metabolism;Energy metabolism;Methane metabolism
K01596	0.00456948	0.002703	0.00726363	0.00545255	1	-0.390208	0.002836	-0.733438	0.0446653	0.675478	6.0676e-06	1.01871	phosphoenolpyruvate carboxykinase (GTP)	Lyases	Carbon-carbon lyases	Carboxy-lyases	ko00010 & ko00020 & ko00620 & ko04068 & ko04151 & ko04152 & ko04910 & ko04922 & ko04920 & ko03320 & ko04964 & ko04931	Metabolism;Carbohydrate metabolism;Glycolysis / Gluconeogenesis & Metabolism;Carbohydrate metabolism;Citrate cycle (TCA cycle) & Metabolism;Carbohydrate metabolism;Pyruvate metabolism & Environmental Information Processing;Signal transduction;FoxO signaling pathway & Environmental Information Processing;Signal transduction;PI3K-Akt signaling pathway & Environmental Information Processing;Signal t…
K01597	0.00278772	0.00387902	0.00140703	0.000965413	1	-0.530053	1	0.485759	0.591706	-0.953292	2.17326e-05	-1.9691	diphosphomevalonate decarboxylase	Lyases	Carbon-carbon lyases	Carboxy-lyases	ko00900	Metabolism;Metabolism of terpenoids and polyketides;Terpenoid backbone biosynthesis
K01615	0.00221984	0.00108161	0.00376292	0.00302451	1	-0.286308	0.00136044	-1.00911	0.172901	0.767434	2.159e-07	1.49024	glutaconyl-CoA decarboxylase subunit alpha	Translocases	Catalysing the translocation of inorganic cations	Linked to decarboxylation	ko00650 & ko00362	Metabolism;Carbohydrate metabolism;Butanoate metabolism & Metabolism;Xenobiotics biodegradation and metabolism;Benzoate degradation
K01621	0.00593759	0.00917093	0.0053735	0.00395551	1	-0.419395	0.118979	0.648279	1	-0.108007	0.000356666	-1.17568	xylulose-5-phosphate/fructose-6-phosphate phosphoketolase	Lyases	Carbon-carbon lyases	Aldehyde-lyases	ko00030 & ko00710	Metabolism;Carbohydrate metabolism;Pentose phosphate pathway & Metabolism;Energy metabolism;Carbon fixation in photosynthetic organisms
K01623	0.000592349	0.000482285	0.000785125	0.000780095	1	0.0155605	1	-0.28945	0.854321	0.412752	0.00389376	0.717763	fructose-bisphosphate aldolase, class I	Lyases	Carbon-carbon lyases	Aldehyde-lyases	ko00010 & ko00030 & ko00051 & ko00710 & ko00680 & ko04066	Metabolism;Carbohydrate metabolism;Glycolysis / Gluconeogenesis & Metabolism;Carbohydrate metabolism;Pentose phosphate pathway & Metabolism;Carbohydrate metabolism;Fructose and mannose metabolism & Metabolism;Energy metabolism;Carbon fixation in photosynthetic organisms & Metabolism;Energy metabolism;Methane metabolism & Environmental Information Processing;Signal transduction;HIF-1 signaling pat…
K01628	0.0125675	0.0110854	0.0163082	0.0151669	1	-0.079219	1	-0.173747	0.48646	0.385735	0.0380855	0.480263	L-fuculose-phosphate aldolase	Lyases	Carbon-carbon lyases	Aldehyde-lyases	ko00040 & ko00051	Metabolism;Carbohydrate metabolism;Pentose and glucuronate interconversions & Metabolism;Carbohydrate metabolism;Fructose and mannose metabolism
K01630	0.00259837	0.00197771	0.00469674	0.00382557	1	-0.263687	0.815407	-0.386848	0.015599	0.855033	0.000459689	0.978194	2-dehydro-3-deoxyglucarate aldolase	Lyases	Carbon-carbon lyases	Aldehyde-lyases	ko00053	Metabolism;Carbohydrate metabolism;Ascorbate and aldarate metabolism
K01640	0.00113413	0.000704005	0.00153131	0.00135481	1	-0.15135	0.000741273	-0.674993	0.430297	0.433785	2.9558e-07	0.957429	hydroxymethylglutaryl-CoA lyase	Lyases	Carbon-carbon lyases	Oxo-acid-lyases	ko00650 & ko00280 & ko00281 & ko04146	Metabolism;Carbohydrate metabolism;Butanoate metabolism & Metabolism;Amino acid metabolism;Valine, leucine and isoleucine degradation & Metabolism;Metabolism of terpenoids and polyketides;Geraniol degradation & Cellular Processes;Transport and catabolism;Peroxisome
K01641	0.00278772	0.00387902	0.00140703	0.000965413	1	-0.530053	1	0.485759	0.591706	-0.953292	2.17326e-05	-1.9691	hydroxymethylglutaryl-CoA synthase	Transferases	Acyltransferases	Acyl groups converted into alkyl groups on transfer	ko00650 & ko00280 & ko00900 & ko03320	Metabolism;Carbohydrate metabolism;Butanoate metabolism & Metabolism;Amino acid metabolism;Valine, leucine and isoleucine degradation & Metabolism;Metabolism of terpenoids and polyketides;Terpenoid backbone biosynthesis & Organismal Systems;Endocrine system;PPAR signaling pathway
K01659	0.000278558	0.000123797	9.55851e-05	0	1.19478e-20	-22.5563	1	-1.10539	1	-1.49979	1.58279e-26	-22.9507	2-methylcitrate synthase	Transferases	Acyltransferases	Acyl groups converted into alkyl groups on transfer	ko00640	Metabolism;Carbohydrate metabolism;Propanoate metabolism
K01662	0.0982249	0.0964423	0.104977	0.108628	1	0.076929	1	-0.0125408	1	0.0960387	0.00318438	0.185509	1-deoxy-D-xylulose-5-phosphate synthase	Transferases	Transferring aldehyde or ketonic groups	Transketolases and transaldolases	ko00730 & ko00900	Metabolism;Metabolism of cofactors and vitamins;Thiamine metabolism & Metabolism;Metabolism of terpenoids and polyketides;Terpenoid backbone biosynthesis
K01666	0.00273124	0.00192191	0.00410103	0.00417577	1	0.0447503	0.480197	-0.505267	0.782995	0.594567	0.000391644	1.14458	4-hydroxy 2-oxovalerate aldolase	Lyases	Carbon-carbon lyases	Oxo-acid-lyases	ko00360 & ko00362 & ko00622 & ko00621	Metabolism;Amino acid metabolism;Phenylalanine metabolism & Metabolism;Xenobiotics biodegradation and metabolism;Benzoate degradation & Metabolism;Xenobiotics biodegradation and metabolism;Xylene degradation & Metabolism;Xenobiotics biodegradation and metabolism;Dioxin degradation
K01667	0.00616802	0.00322057	0.0103237	0.00595383	0.428206	-0.777796	0.00671499	-0.913706	0.210356	0.749581	0.0164592	0.885491	tryptophanase	Lyases	Carbon-carbon lyases	Other carbon-carbon lyases	ko00380	Metabolism;Amino acid metabolism;Tryptophan metabolism
K01683	0.000508309	0.000361531	0.000714971	0.000716215	1	0.030377	0.200692	-0.484531	0.720878	0.493664	8.89555e-05	1.00857	D-arabinonate dehydratase	Lyases	Carbon-oxygen lyases	Hydro-lyases	ko00053	Metabolism;Carbohydrate metabolism;Ascorbate and aldarate metabolism
K01684	0.00191038	0.00137858	0.0030316	0.00263243	1	-0.173561	0.0745771	-0.459749	0.00911696	0.665902	6.22793e-07	0.952091	galactonate dehydratase	Lyases	Carbon-oxygen lyases	Hydro-lyases	ko00052	Metabolism;Carbohydrate metabolism;Galactose metabolism
K01685	0.0148748	0.00997896	0.0241612	0.0280973	1	0.24128	0.0745771	-0.564084	0.033772	0.70392	1.70877e-12	1.50928	altronate hydrolase	Lyases	Carbon-oxygen lyases	Hydro-lyases	ko00040	Metabolism;Carbohydrate metabolism;Pentose and glucuronate interconversions
K01697	0.000858427	0.00326939	0.000270829	0.000225842	1	-0.283492	0.0226532	2.0145	0.571783	-1.55236	3.16885e-08	-3.85035	cystathionine beta-synthase	Lyases	Carbon-oxygen lyases	Hydro-lyases	ko00260 & ko00270	Metabolism;Amino acid metabolism;Glycine, serine and threonine metabolism & Metabolism;Amino acid metabolism;Cysteine and methionine metabolism
K01699	0.000581081	0.000333553	0.000784958	0.00058113	1	-0.409162	0.00410198	-0.774309	1	0.440103	0.00425491	0.80525	propanediol dehydratase large subunit	Lyases	Carbon-oxygen lyases	Hydro-lyases	ko00640	Metabolism;Carbohydrate metabolism;Propanoate metabolism
K01706	0.00163811	0.00132055	0.00223173	0.00231637	1	0.0818774	1	-0.305475	0.852457	0.446396	0.00102716	0.833749	glucarate dehydratase	Lyases	Carbon-oxygen lyases	Hydro-lyases	ko00053	Metabolism;Carbohydrate metabolism;Ascorbate and aldarate metabolism
K01708	0.000522129	0.000372084	0.00075266	0.000742874	1	0.00950812	0.198633	-0.48099	0.558988	0.52911	5.44332e-05	1.01961	galactarate dehydratase	Lyases	Carbon-oxygen lyases	Hydro-lyases	ko00053	Metabolism;Carbohydrate metabolism;Ascorbate and aldarate metabolism
K01709	0.00394988	0.00277184	0.00554499	0.00538782	1	-0.0155577	0.029048	-0.497742	0.11154	0.493704	2.37822e-08	0.975888	CDP-glucose 4,6-dehydratase	Lyases	Carbon-oxygen lyases	Hydro-lyases	ko00520 & ko00541	Metabolism;Carbohydrate metabolism;Amino sugar and nucleotide sugar metabolism & Metabolism;Glycan biosynthesis and metabolism;O-Antigen nucleotide sugar biosynthesis
K01712	0.0145681	0.00888453	0.0255169	0.0265098	1	0.076013	0.0745771	-0.69747	0.0946575	0.814356	1.69313e-08	1.58784	urocanate hydratase	Lyases	Carbon-oxygen lyases	Hydro-lyases	ko00340	Metabolism;Amino acid metabolism;Histidine metabolism
K01713	0.000904289	0.000598371	9.03626e-05	4.11518e-07	0.00103032	-7.71453	1	-0.574175	0.591706	-3.28903	2.00371e-10	-10.4294	cyclohexadienyl dehydratase	Lyases	Carbon-oxygen lyases	Hydro-lyases	ko00400	Metabolism;Amino acid metabolism;Phenylalanine, tyrosine and tryptophan biosynthesis
K01715	0.0100498	0.00581498	0.0149286	0.0120782	1	-0.286244	3.84986e-06	-0.772328	0.0153464	0.578848	2.00371e-10	1.06493	enoyl-CoA hydratase	Lyases	Carbon-oxygen lyases	Hydro-lyases	ko00650	Metabolism;Carbohydrate metabolism;Butanoate metabolism
K01720	0.000278558	0.000123797	9.55851e-05	0	1.19478e-20	-22.5563	1	-1.10539	1	-1.49979	1.58279e-26	-22.9507	2-methylcitrate dehydratase	Lyases	Carbon-oxygen lyases	Hydro-lyases	ko00640	Metabolism;Carbohydrate metabolism;Propanoate metabolism
K01734	0.0513539	0.0529531	0.0663324	0.0680266	1	0.0647347	1	0.0581645	0.0187441	0.380429	0.00425491	0.386999	methylglyoxal synthase	Lyases	Carbon-oxygen lyases	Acting on phosphates	ko00640	Metabolism;Carbohydrate metabolism;Propanoate metabolism
K01745	0.01545	0.00960747	0.0268969	0.0278713	1	0.0717164	0.0745771	-0.66956	0.0991926	0.805619	3.41944e-08	1.5469	histidine ammonia-lyase	Lyases	Carbon-nitrogen lyases	Ammonia-lyases	ko00340	Metabolism;Amino acid metabolism;Histidine metabolism
K01746	0.000475641	0.000255384	0.000690238	0.000698941	1	0.044574	0.000257945	-0.900118	0.485344	0.532441	1.49897e-10	1.47713	formiminotetrahydrofolate cyclodeaminase	Lyases	Carbon-nitrogen lyases	Ammonia-lyases	ko00670	Metabolism;Metabolism of cofactors and vitamins;One carbon pool by folate
K01751	0.00593875	0.00426401	0.00892046	0.00754863	1	-0.210428	0.0335464	-0.46251	0.00859796	0.591118	4.85943e-07	0.8432	NA	Lyases	Carbon-nitrogen lyases	Ammonia-lyases	NA	NA
K01753	0.00097961	0.000760162	0.00121884	0.00125293	1	0.0667815	0.369032	-0.35955	1	0.314847	0.000931889	0.741179	D-serine dehydratase	Lyases	Carbon-nitrogen lyases	Ammonia-lyases	ko00260 & ko00470	Metabolism;Amino acid metabolism;Glycine, serine and threonine metabolism & Metabolism;Metabolism of other amino acids;D-Amino acid metabolism
K01760	0.00274513	0.00278251	0.00108982	0.000842311	1	-0.361007	1	0.0349571	0.0220594	-1.30735	5.27821e-05	-1.70331	cysteine-S-conjugate beta-lyase	Lyases	Carbon-sulfur lyases	Carbon-sulfur lyases (only sub-subclass identified to date)	ko00270 & ko00450	Metabolism;Amino acid metabolism;Cysteine and methionine metabolism & Metabolism;Metabolism of other amino acids;Selenocompound metabolism
K01761	0.000936056	0.000590819	0.00112833	0.00111586	1	0.00929747	0.018672	-0.632896	1	0.268012	7.227e-05	0.910205	methionine-gamma-lyase	Lyases	Carbon-sulfur lyases	Carbon-sulfur lyases (only sub-subclass identified to date)	ko00270 & ko00450	Metabolism;Amino acid metabolism;Cysteine and methionine metabolism & Metabolism;Metabolism of other amino acids;Selenocompound metabolism
K01792	0.0009216	0.0033354	0.000313742	0.000363183	1	0.200782	0.0109143	1.93205	0.500617	-1.45302	6.09643e-07	-3.18428	glucose-6-phosphate 1-epimerase	Isomerases	Racemases and epimerases	Acting on carbohydrates and derivatives	ko00010	Metabolism;Carbohydrate metabolism;Glycolysis / Gluconeogenesis
K01799	0.000508709	0.000341831	0.00107931	0.000822714	1	-0.357048	0.664551	-0.571479	0.0481855	1.08349	0.00122083	1.29792	maleate isomerase	Isomerases	cis-trans-Isomerases	cis-trans Isomerases (only sub-subclass identified to date)	ko00650 & ko00760	Metabolism;Carbohydrate metabolism;Butanoate metabolism & Metabolism;Metabolism of cofactors and vitamins;Nicotinate and nicotinamide metabolism
K01804	0.014719	0.0133447	0.0221053	0.0263111	1	0.272992	1	-0.130176	0.436561	0.600181	0.000343915	1.00335	L-arabinose isomerase	Isomerases	Intramolecular oxidoreductases	Interconverting aldoses and ketoses, and related compounds	ko00040	Metabolism;Carbohydrate metabolism;Pentose and glucuronate interconversions
K01807	0.00703278	0.0110716	0.00339081	0.00254251	1	-0.408351	0.570428	0.670573	0.271468	-1.01719	1.99822e-07	-2.09611	ribose 5-phosphate isomerase A	Isomerases	Intramolecular oxidoreductases	Interconverting aldoses and ketoses, and related compounds	ko00030 & ko00710	Metabolism;Carbohydrate metabolism;Pentose phosphate pathway & Metabolism;Energy metabolism;Carbon fixation in photosynthetic organisms
K01821	0.0046571	0.00489173	0.00231044	0.00161473	1	-0.500213	1	0.078518	0.194247	-0.98563	8.89555e-05	-1.56436	4-oxalocrotonate tautomerase	Isomerases	Intramolecular oxidoreductases	Interconverting keto- and enol-groups	ko00362 & ko00622 & ko00621	Metabolism;Xenobiotics biodegradation and metabolism;Benzoate degradation & Metabolism;Xenobiotics biodegradation and metabolism;Xylene degradation & Metabolism;Xenobiotics biodegradation and metabolism;Dioxin degradation
K01823	0.00314401	0.00441863	0.00172049	0.00139418	1	-0.285759	1	0.503049	0.579639	-0.837108	5.53962e-05	-1.62592	isopentenyl-diphosphate Delta-isomerase	Isomerases	Intramolecular oxidoreductases	Transposing C=C bonds	ko00900	Metabolism;Metabolism of terpenoids and polyketides;Terpenoid backbone biosynthesis
K01838	0.00395976	0.00442965	0.00266971	0.00170536	1	-0.636632	1	0.166394	1	-0.542855	0.000694121	-1.34588	beta-phosphoglucomutase	Isomerases	Intramolecular transferases	Phosphotransferases (phosphomutases)	ko00500	Metabolism;Carbohydrate metabolism;Starch and sucrose metabolism
K01843	0.0146127	0.00878091	0.0255952	0.0265023	1	0.0711825	0.0745771	-0.717575	0.0932963	0.814828	1.1409e-08	1.60359	lysine 2,3-aminomutase	Isomerases	Intramolecular transferases	Transferring amino groups	ko00310	Metabolism;Amino acid metabolism;Lysine degradation
K01844	0.000676478	0.000384573	0.000869015	0.000687788	1	-0.314063	0.00160325	-0.79115	1	0.369441	0.00102606	0.846528	beta-lysine 5,6-aminomutase alpha subunit	Isomerases	Intramolecular transferases	Transferring amino groups	ko00310 & ko00470	Metabolism;Amino acid metabolism;Lysine degradation & Metabolism;Metabolism of other amino acids;D-Amino acid metabolism
K01846	8.51874e-05	0.000236085	5.5374e-05	0.000157508	0.428206	1.51382	0.0444503	1.44663	1	-0.626426	1	-0.559233	methylaspartate mutase sigma subunit	Isomerases	Intramolecular transferases	Transferring other groups	ko00630 & ko00660	Metabolism;Carbohydrate metabolism;Glyoxylate and dicarboxylate metabolism & Metabolism;Carbohydrate metabolism;C5-Branched dibasic acid metabolism
K01849	0.000630868	0.000403592	0.000778958	0.000624389	1	-0.296966	0.00992365	-0.616026	1	0.309824	0.0123436	0.628885	methylmalonyl-CoA mutase, C-terminal domain	Isomerases	Intramolecular transferases	Transferring other groups	ko00630 & ko00640 & ko00720 & ko00280	Metabolism;Carbohydrate metabolism;Glyoxylate and dicarboxylate metabolism & Metabolism;Carbohydrate metabolism;Propanoate metabolism & Metabolism;Energy metabolism;Carbon fixation pathways in prokaryotes & Metabolism;Amino acid metabolism;Valine, leucine and isoleucine degradation
K01894	0.000969067	0.000792028	0.000133276	0.000137752	1	0.0444252	1	-0.279626	0.00261839	-2.83723	0.00425491	-2.51317	NA	Ligases	Forming carbon-oxygen bonds	Ligases forming aminoacyl-tRNA and related compounds	NA	NA
K01902	0.00253858	0.0047149	0.000868223	0.000783608	1	-0.143304	0.188265	0.929931	0.0244893	-1.49847	1.66285e-08	-2.5717	succinyl-CoA synthetase alpha subunit	Ligases	Forming carbon-sulfur bonds	Acid-thiol ligases	ko00020 & ko00640 & ko00660 & ko00720	Metabolism;Carbohydrate metabolism;Citrate cycle (TCA cycle) & Metabolism;Carbohydrate metabolism;Propanoate metabolism & Metabolism;Carbohydrate metabolism;C5-Branched dibasic acid metabolism & Metabolism;Energy metabolism;Carbon fixation pathways in prokaryotes
K01903	0.00224665	0.00436943	0.0005981	0.000492531	1	-0.289937	0.389479	0.994856	0.0194509	-1.85567	1.32199e-08	-3.14046	succinyl-CoA synthetase beta subunit	Ligases	Forming carbon-sulfur bonds	Acid-thiol ligases	ko00020 & ko00640 & ko00660 & ko00720	Metabolism;Carbohydrate metabolism;Citrate cycle (TCA cycle) & Metabolism;Carbohydrate metabolism;Propanoate metabolism & Metabolism;Carbohydrate metabolism;C5-Branched dibasic acid metabolism & Metabolism;Energy metabolism;Carbon fixation pathways in prokaryotes
K01908	0.000278558	0.000123797	9.55851e-05	0	1.19478e-20	-22.5563	1	-1.10539	1	-1.49979	1.58279e-26	-22.9507	propionyl-CoA synthetase	Ligases	Forming carbon-sulfur bonds	Acid-thiol ligases	ko00640	Metabolism;Carbohydrate metabolism;Propanoate metabolism
K01919	0.00216774	0.00317481	0.00104658	0.000964916	1	-0.103026	1	0.567159	0.356626	-1.01563	0.000208736	-1.68581	glutamate--cysteine ligase	Ligases	Forming carbon-nitrogen bonds	Acid-D-amino-acid ligases (peptide synthases)	ko00270 & ko00480	Metabolism;Amino acid metabolism;Cysteine and methionine metabolism & Metabolism;Metabolism of other amino acids;Glutathione metabolism
K01922	0.00028899	5.38438e-05	0.000647541	0.000302284	0.428206	-1.09854	1.94334e-08	-2.41409	0.177451	1.15894	3.03399e-08	2.4745	phosphopantothenate---cysteine ligase (ATP)	Ligases	Forming carbon-nitrogen bonds	Acid-D-amino-acid ligases (peptide synthases)	ko00770	Metabolism;Metabolism of cofactors and vitamins;Pantothenate and CoA biosynthesis
K01958	0.00600132	0.00418925	0.00775066	0.00629296	1	-0.278459	0.0188903	-0.498257	0.55877	0.382104	0.0023389	0.601902	pyruvate carboxylase	Ligases	Forming carbon-carbon bonds	Ligases that form carbon-carbon bonds (only sub-subclass identified to date)	ko00020 & ko00620 & ko00720	Metabolism;Carbohydrate metabolism;Citrate cycle (TCA cycle) & Metabolism;Carbohydrate metabolism;Pyruvate metabolism & Metabolism;Energy metabolism;Carbon fixation pathways in prokaryotes
K01960	0.0580583	0.044636	0.0639832	0.0679008	1	0.110434	0.298601	-0.359252	1	0.127194	0.0137639	0.59688	pyruvate carboxylase subunit B	Ligases	Forming carbon-carbon bonds	Ligases that form carbon-carbon bonds (only sub-subclass identified to date)	ko00020 & ko00620 & ko00720	Metabolism;Carbohydrate metabolism;Citrate cycle (TCA cycle) & Metabolism;Carbohydrate metabolism;Pyruvate metabolism & Metabolism;Energy metabolism;Carbon fixation pathways in prokaryotes
K01971	0.000428527	0.000187276	0.000749848	0.000452686	0.876593	-0.721381	0.000536826	-1.2151	0.308146	0.802692	0.000346679	1.29641	bifunctional non-homologous end joining protein LigD	Ligases	Forming phosphoric-ester bonds	Ligases that form phosphoric-ester bonds (only sub-subclass identified to date)	ko03450	Genetic Information Processing;Replication and repair;Non-homologous end-joining
K02009	0.00419333	0.00466336	0.00310153	0.00291384	1	-0.0748338	1	0.170148	0.91258	-0.415292	0.0142151	-0.660274	cobalt/nickel transport protein	unclassified1	unclassified2	unclassified3	ko02010	Environmental Information Processing;Membrane transport;ABC transporters
K02010	0.00855949	0.00661369	0.00987631	0.00948741	1	-0.0322683	0.0355096	-0.362135	1	0.211391	0.000118294	0.541258	iron(III) transport system ATP-binding protein	Translocases	Catalysing the translocation of inorganic cations	Linked to the hydrolysis of a nucleoside triphosphate	ko02010	Environmental Information Processing;Membrane transport;ABC transporters
K02012	0.00870736	0.00568248	0.0108572	0.0100486	1	-0.0839457	9.18917e-06	-0.6015	0.479925	0.318267	6.8131e-10	0.835821	iron(III) transport system substrate-binding protein	unclassified1	unclassified2	unclassified3	ko02010	Environmental Information Processing;Membrane transport;ABC transporters
K02025	0.124583	0.178365	0.134488	0.140753	1	0.106537	0.0416011	0.533541	1	0.127208	1	-0.299796	NA	unclassified1	unclassified2	unclassified3	NA	NA
K02026	0.122699	0.175444	0.132655	0.138929	1	0.107832	0.0475973	0.531859	1	0.129348	1	-0.294679	NA	unclassified1	unclassified2	unclassified3	NA	NA
K02027	0.0848898	0.120416	0.0910365	0.0926705	1	0.0655563	0.0442111	0.520468	1	0.118973	1	-0.335939	NA	unclassified1	unclassified2	unclassified3	NA	NA
K02040	0.0884335	0.0876377	0.0932526	0.100427	0.574538	0.135946	1	0.000621525	1	0.0749341	0.00120108	0.210258	phosphate transport system substrate-binding protein	unclassified1	unclassified2	unclassified3	ko02010 & ko02020 & ko05152	Environmental Information Processing;Membrane transport;ABC transporters & Environmental Information Processing;Signal transduction;Two-component system & Human Diseases;Infectious disease: bacterial;Tuberculosis
K02041	0.00250361	0.00324505	0.00216416	0.00156054	1	-0.456256	1	0.375504	1	-0.187034	0.0178197	-1.01879	phosphonate transport system ATP-binding protein	Translocases	Catalysing the translocation of inorganic anions and their chelates	Linked to the hydrolysis of a nucleoside triphosphate	ko02010	Environmental Information Processing;Membrane transport;ABC transporters
K02042	0.00433706	0.0057004	0.0035492	0.00237437	1	-0.567434	1	0.392471	1	-0.263843	0.00656163	-1.22375	phosphonate transport system permease protein	unclassified1	unclassified2	unclassified3	ko02010	Environmental Information Processing;Membrane transport;ABC transporters
K02044	0.00405762	0.00562803	0.00297674	0.00206785	1	-0.510473	1	0.47391	1	-0.419423	0.00109805	-1.40381	phosphonate transport system substrate-binding protein	unclassified1	unclassified2	unclassified3	ko02010	Environmental Information Processing;Membrane transport;ABC transporters
K02047	7.92518e-05	0.000234054	5.6834e-05	0.000145351	0.489232	1.36929	0.0366411	1.5301	1	-0.494629	1	-0.655434	sulfate/thiosulfate transport system permease protein	unclassified1	unclassified2	unclassified3	ko00920 & ko02010	Metabolism;Energy metabolism;Sulfur metabolism & Environmental Information Processing;Membrane transport;ABC transporters
K02052	0.00257865	0.00174792	0.00326418	0.003224	1	0.00816416	0.00425327	-0.555208	0.82241	0.339381	9.13165e-08	0.902753	putative spermidine/putrescine transport system ATP-binding protein	unclassified1	unclassified2	unclassified3	ko02024	Cellular Processes;Cellular community - prokaryotes;Quorum sensing
K02053	0.0018484	0.00133895	0.00216744	0.00225331	1	0.0813634	0.134124	-0.463493	1	0.227714	0.00222957	0.77257	putative spermidine/putrescine transport system permease protein	unclassified1	unclassified2	unclassified3	ko02024	Cellular Processes;Cellular community - prokaryotes;Quorum sensing
K02054	0.00180234	0.00129544	0.00214236	0.00222197	1	0.078359	0.127724	-0.475149	1	0.246433	0.00166518	0.79994	putative spermidine/putrescine transport system permease protein	unclassified1	unclassified2	unclassified3	ko02024	Cellular Processes;Cellular community - prokaryotes;Quorum sensing
K02055	0.0018484	0.00133895	0.00216744	0.00225331	1	0.0813634	0.134124	-0.463493	1	0.227714	0.00222957	0.77257	putative spermidine/putrescine transport system substrate-binding protein	unclassified1	unclassified2	unclassified3	ko02024	Cellular Processes;Cellular community - prokaryotes;Quorum sensing
K02058	0.00643757	0.00501975	0.00734251	0.00702063	1	-0.0505068	0.0664027	-0.350052	1	0.203858	0.000931889	0.503403	NA	unclassified1	unclassified2	unclassified3	NA	NA
K02068	0.0141145	0.0144589	0.0205292	0.0244919	1	0.277028	1	0.0408199	0.562562	0.55185	0.00971023	0.788058	NA	unclassified1	unclassified2	unclassified3	NA	NA
K02069	0.0141145	0.0144589	0.0205292	0.0244919	1	0.277028	1	0.0408199	0.562562	0.55185	0.00971023	0.788058	NA	unclassified1	unclassified2	unclassified3	NA	NA
K02074	0.00363385	0.00721957	0.00166391	0.00117337	1	-0.496016	0.0745771	1.02119	0.282318	-1.07674	8.13758e-10	-2.59395	NA	unclassified1	unclassified2	unclassified3	NA	NA
K02075	0.00363385	0.00721957	0.00166391	0.00117337	1	-0.496016	0.0745771	1.02119	0.282318	-1.07674	8.13758e-10	-2.59395	NA	unclassified1	unclassified2	unclassified3	NA	NA
K02076	0.0013999	0.00158763	0.000758929	0.000561953	1	-0.421112	1	0.194926	1	-0.853118	0.00686203	-1.46916	NA	unclassified1	unclassified2	unclassified3	NA	NA
K02077	0.00598102	0.0129499	0.0026532	0.00188554	1	-0.485653	0.0617364	1.14767	0.254746	-1.11909	1.81101e-10	-2.75241	NA	unclassified1	unclassified2	unclassified3	NA	NA
K02081	0.00537808	0.00296611	0.00784224	0.00577858	0.650037	-0.418291	1.26549e-06	-0.840859	0.0585071	0.543412	6.53013e-08	0.96598	NA	unclassified1	unclassified2	unclassified3	NA	NA
K02082	0.00180283	0.00286534	0.00136375	0.00141292	1	0.0578119	0.260798	0.683832	1	-0.375841	0.0487079	-1.00186	D-galactosamine 6-phosphate deaminase/isomerase	Hydrolases	Acting on carbon-nitrogen bonds, other than peptide bonds	In other compounds	ko00052	Metabolism;Carbohydrate metabolism;Galactose metabolism
K02083	0.000764604	0.000627198	0.00093312	0.00094156	1	0.0343511	0.986584	-0.283643	1	0.293354	0.013088	0.611348	allantoate deiminase	Hydrolases	Acting on carbon-nitrogen bonds, other than peptide bonds	In linear amidines	ko00230	Metabolism;Nucleotide metabolism;Purine metabolism
K02086	0.00294652	0.00399369	0.00153391	0.00111335	1	-0.449981	1	0.446065	0.591706	-0.910837	5.16082e-05	-1.80688	NA	unclassified1	unclassified2	unclassified3	NA	NA
K02106	0.00120379	0.000694312	0.00158706	0.00118378	1	-0.397381	0.00286562	-0.770117	1	0.405874	0.00425491	0.77861	short-chain fatty acids transporter	unclassified1	unclassified2	unclassified3	ko02020	Environmental Information Processing;Signal transduction;Two-component system
K02193	0.00126081	0.0011375	0.000403399	0.000428829	1	0.10833	1	-0.125784	0.00172122	-1.62417	0.00261448	-1.39005	heme exporter protein A	Translocases	Catalysing the translocation of other compounds	Linked to the hydrolysis of a nucleoside triphosphate	ko02010	Environmental Information Processing;Membrane transport;ABC transporters
K02194	0.00126081	0.0011375	0.000403399	0.000428829	1	0.10833	1	-0.125784	0.00172122	-1.62417	0.00261448	-1.39005	heme exporter protein B	unclassified1	unclassified2	unclassified3	ko02010	Environmental Information Processing;Membrane transport;ABC transporters
K02195	0.00126081	0.0011375	0.000403399	0.000428829	1	0.10833	1	-0.125784	0.00172122	-1.62417	0.00261448	-1.39005	heme exporter protein C	unclassified1	unclassified2	unclassified3	ko02010	Environmental Information Processing;Membrane transport;ABC transporters
K02197	0.00126081	0.0011375	0.000403399	0.000428829	1	0.10833	1	-0.125784	0.00172122	-1.62417	0.00261448	-1.39005	NA	unclassified1	unclassified2	unclassified3	NA	NA
K02198	0.0021651	0.00173587	0.000493762	0.00042924	1	-0.185284	1	-0.296972	0.00172122	-2.11135	0.000136548	-1.99966	NA	unclassified1	unclassified2	unclassified3	NA	NA
K02199	0.000969067	0.000792028	0.000133276	0.000137752	1	0.0444252	1	-0.279626	0.00261839	-2.83723	0.00425491	-2.51317	NA	unclassified1	unclassified2	unclassified3	NA	NA
K02200	0.00187336	0.0013904	0.000223638	0.000138164	1	-0.699691	1	-0.414286	0.00433697	-3.03823	0.000174367	-3.32363	NA	unclassified1	unclassified2	unclassified3	NA	NA
K02203	0.00506714	0.00346194	0.00689771	0.0057182	1	-0.257669	0.0451881	-0.529573	0.390184	0.468358	0.000760972	0.740262	phosphoserine / homoserine phosphotransferase	Hydrolases	Acting on ester bonds	Phosphoric-monoester hydrolases	ko00680 & ko00260	Metabolism;Energy metabolism;Methane metabolism & Metabolism;Amino acid metabolism;Glycine, serine and threonine metabolism
K02204	0.000904289	0.000598371	9.03626e-05	4.11518e-07	0.00103032	-7.71453	1	-0.574175	0.591706	-3.28903	2.00371e-10	-10.4294	homoserine kinase type II	Transferases	Transferring phosphorus-containing groups	Phosphotransferases with an alcohol group as acceptor	ko00260	Metabolism;Amino acid metabolism;Glycine, serine and threonine metabolism
K02221	0.00635561	0.0107152	0.00414839	0.00447763	1	0.136455	0.212529	0.771877	1	-0.588238	0.0124126	-1.22366	NA	unclassified1	unclassified2	unclassified3	NA	NA
K02236	0.00279961	0.00379508	0.00142037	0.00101375	1	-0.474316	1	0.446593	0.591706	-0.947492	5.68461e-05	-1.8684	NA	Hydrolases	Acting on peptide bonds (peptidases)	Aspartic endopeptidases	NA	NA
K02240	0.00295143	0.0039964	0.00153897	0.00112152	1	-0.444169	1	0.444577	0.591706	-0.908578	5.44332e-05	-1.79732	NA	unclassified1	unclassified2	unclassified3	NA	NA
K02241	0.000322366	5.03712e-05	0.000664974	0.000341866	1	-0.960632	1.94334e-08	-2.68008	0.664843	1.02765	3.41944e-08	2.7471	NA	unclassified1	unclassified2	unclassified3	NA	NA
K02243	0.00295143	0.0039964	0.00153897	0.00112152	1	-0.444169	1	0.444577	0.591706	-0.908578	5.44332e-05	-1.79732	NA	unclassified1	unclassified2	unclassified3	NA	NA
K02244	0.00283246	0.00388794	0.00143841	0.00102288	1	-0.479042	1	0.464116	0.591706	-0.946408	4.31068e-05	-1.88957	NA	unclassified1	unclassified2	unclassified3	NA	NA
K02245	0.00295143	0.0039964	0.00153897	0.00112152	1	-0.444169	1	0.444577	0.591706	-0.908578	5.44332e-05	-1.79732	NA	unclassified1	unclassified2	unclassified3	NA	NA
K02246	0.00254278	0.00337899	0.00123755	0.000774817	1	-0.663324	1	0.417905	0.568863	-1.00613	8.06129e-06	-2.08735	NA	unclassified1	unclassified2	unclassified3	NA	NA
K02248	0.00256291	0.00337946	0.00123625	0.000780027	1	-0.653131	1	0.406783	0.542914	-1.01913	8.63427e-06	-2.07904	NA	unclassified1	unclassified2	unclassified3	NA	NA
K02278	0.000574819	0.000400177	0.00074406	0.000817405	1	0.158022	0.193117	-0.518141	1	0.384863	0.000105125	1.06103	NA	Hydrolases	Acting on peptide bonds (peptidases)	Aspartic endopeptidases	NA	NA
K02282	0.000133028	0.000773229	5.55326e-05	2.3639e-05	1	-1.23957	0.000752171	2.61739	1	-1.1485	9.85373e-12	-5.00546	NA	unclassified1	unclassified2	unclassified3	NA	NA
K02339	0.000969067	0.000792028	0.000133276	0.000137752	1	0.0444252	1	-0.279626	0.00261839	-2.83723	0.00425491	-2.51317	DNA polymerase III subunit chi	Transferases	Transferring phosphorus-containing groups	Nucleotidyltransferases	ko03030 & ko03430 & ko03440	Genetic Information Processing;Replication and repair;DNA replication & Genetic Information Processing;Replication and repair;Mismatch repair & Genetic Information Processing;Replication and repair;Homologous recombination
K02348	0.00311962	0.00658813	0.00199452	0.00196691	1	-0.0151607	0.00693009	1.11103	1	-0.598148	1.34395e-06	-1.72434	NA	unclassified1	unclassified2	unclassified3	NA	NA
K02385	0.00627907	0.00377459	0.00909699	0.00777505	1	-0.202817	1.93449e-05	-0.717423	0.0294743	0.542428	1.88241e-10	1.05703	NA	unclassified1	unclassified2	unclassified3	NA	NA
K02387	0.00901966	0.0065724	0.0127275	0.0122712	1	-0.0263907	0.0709714	-0.449856	0.0927945	0.502402	9.91596e-08	0.925868	flagellar basal-body rod protein FlgB	unclassified1	unclassified2	unclassified3	ko02040	Cellular Processes;Cell motility;Flagellar assembly
K02388	0.00930898	0.00690287	0.0130329	0.0124922	1	-0.034465	0.0745771	-0.423435	0.0896688	0.491387	2.13676e-07	0.880357	flagellar basal-body rod protein FlgC	unclassified1	unclassified2	unclassified3	ko02040	Cellular Processes;Cell motility;Flagellar assembly
K02390	0.0100609	0.00888644	0.0155333	0.0166933	1	0.133433	1	-0.183012	0.571783	0.629025	0.00524549	0.94547	flagellar hook protein FlgE	unclassified1	unclassified2	unclassified3	ko02040	Cellular Processes;Cell motility;Flagellar assembly
K02392	0.0180519	0.0129596	0.0255907	0.024444	1	-0.0398336	0.047835	-0.470781	0.0891511	0.50905	7.08378e-08	0.939998	flagellar basal-body rod protein FlgG	unclassified1	unclassified2	unclassified3	ko02040	Cellular Processes;Cell motility;Flagellar assembly
K02396	0.00547138	0.00483601	0.0066538	0.00792481	1	0.280911	1	-0.176712	1	0.285312	0.000817326	0.742935	flagellar hook-associated protein 1	unclassified1	unclassified2	unclassified3	ko02040	Cellular Processes;Cell motility;Flagellar assembly
K02398	0.00231776	0.0021577	0.0024002	0.00300336	0.56018	0.346248	1	-0.0930204	1	0.0580078	0.00391444	0.497276	negative regulator of flagellin synthesis FlgM	unclassified1	unclassified2	unclassified3	ko02020 & ko02025 & ko02026 & ko02040	Environmental Information Processing;Signal transduction;Two-component system & Cellular Processes;Cellular community - prokaryotes;Biofilm formation - Pseudomonas aeruginosa & Cellular Processes;Cellular community - prokaryotes;Biofilm formation - Escherichia coli & Cellular Processes;Cell motility;Flagellar assembly
K02400	0.00907232	0.00658766	0.0128544	0.0123171	1	-0.0352976	0.0625891	-0.454941	0.0848535	0.508251	8.93153e-08	0.927895	flagellar biosynthesis protein FlhA	unclassified1	unclassified2	unclassified3	ko02040	Cellular Processes;Cell motility;Flagellar assembly
K02401	0.00820561	0.00588022	0.0118269	0.0113664	1	-0.0310067	0.0745771	-0.474507	0.0960021	0.532976	1.48838e-07	0.976475	flagellar biosynthesis protein FlhB	unclassified1	unclassified2	unclassified3	ko02040	Cellular Processes;Cell motility;Flagellar assembly
K02405	0.00906726	0.00659753	0.0128181	0.0122924	1	-0.0341743	0.0679901	-0.4521	0.0900481	0.505047	1.11117e-07	0.922973	RNA polymerase sigma factor FliA	unclassified1	unclassified2	unclassified3	ko02020 & ko05111 & ko02025 & ko02026 & ko02040	Environmental Information Processing;Signal transduction;Two-component system & Cellular Processes;Cellular community - prokaryotes;Biofilm formation - Vibrio cholerae & Cellular Processes;Cellular community - prokaryotes;Biofilm formation - Pseudomonas aeruginosa & Cellular Processes;Cellular community - prokaryotes;Biofilm formation - Escherichia coli & Cellular Processes;Cell motility;Flagella…
K02406	0.0140027	0.0119753	0.0203829	0.0214277	1	0.10133	1	-0.225716	0.406009	0.545189	0.000660955	0.872235	flagellin	unclassified1	unclassified2	unclassified3	ko02020 & ko02040 & ko04621 & ko04626 & ko05132 & ko05131 & ko05134	Environmental Information Processing;Signal transduction;Two-component system & Cellular Processes;Cell motility;Flagellar assembly & Organismal Systems;Immune system;NOD-like receptor signaling pathway & Organismal Systems;Environmental adaptation;Plant-pathogen interaction & Human Diseases;Infectious disease: bacterial;Salmonella infection & Human Diseases;Infectious disease: bacterial;Shigello…
K02407	0.00362682	0.00342573	0.00474247	0.00579179	1	0.319769	1	-0.0843137	1	0.388882	0.030129	0.792965	flagellar hook-associated protein 2	unclassified1	unclassified2	unclassified3	ko02040	Cellular Processes;Cell motility;Flagellar assembly
K02408	0.00781118	0.00566563	0.0108283	0.0105286	1	-0.0136024	0.0745771	-0.455209	0.222735	0.476423	8.46307e-07	0.918029	flagellar hook-basal body complex protein FliE	unclassified1	unclassified2	unclassified3	ko02040	Cellular Processes;Cell motility;Flagellar assembly
K02409	0.00515045	0.00419832	0.00706137	0.00738565	1	0.0954054	1	-0.289734	0.774818	0.460782	0.000921735	0.845922	flagellar M-ring protein FliF	unclassified1	unclassified2	unclassified3	ko02040	Cellular Processes;Cell motility;Flagellar assembly
K02410	0.00900083	0.00638781	0.0127937	0.0121659	1	-0.0462302	0.0386527	-0.487185	0.0903179	0.51299	6.46128e-08	0.953945	flagellar motor switch protein FliG	unclassified1	unclassified2	unclassified3	ko02030 & ko02040	Cellular Processes;Cell motility;Bacterial chemotaxis & Cellular Processes;Cell motility;Flagellar assembly
K02411	0.00504398	0.00412419	0.00691966	0.00724455	1	0.0965361	1	-0.285539	0.807871	0.461673	0.00116224	0.843748	flagellar assembly protein FliH	unclassified1	unclassified2	unclassified3	ko02040	Cellular Processes;Cell motility;Flagellar assembly
K02412	0.00899363	0.00638232	0.0127748	0.0121529	1	-0.0456618	0.0386527	-0.487291	0.0920675	0.512025	6.53013e-08	0.953654	flagellum-specific ATP synthase	Translocases	Catalysing the translocation of amino acids and peptides	Linked to the hydrolysis of a nucleoside triphosphate	ko02040	Cellular Processes;Cell motility;Flagellar assembly
K02413	0.00257603	0.00204578	0.00319326	0.00323815	1	0.0464858	0.291169	-0.317821	1	0.317777	0.000186304	0.682083	flagellar protein FliJ	unclassified1	unclassified2	unclassified3	ko02040	Cellular Processes;Cell motility;Flagellar assembly
K02416	0.00894805	0.00633092	0.0127606	0.0121162	1	-0.0483461	0.0401632	-0.491743	0.0932963	0.517936	8.19537e-08	0.961333	flagellar motor switch protein FliM	unclassified1	unclassified2	unclassified3	ko02030 & ko02040	Cellular Processes;Cell motility;Bacterial chemotaxis & Cellular Processes;Cell motility;Flagellar assembly
K02417	0.00990337	0.0077393	0.0144451	0.0146246	1	0.0458775	0.793233	-0.354475	0.395294	0.548505	0.000121231	0.948858	flagellar motor switch protein FliN	unclassified1	unclassified2	unclassified3	ko02030 & ko02040	Cellular Processes;Cell motility;Bacterial chemotaxis & Cellular Processes;Cell motility;Flagellar assembly
K02419	0.00899363	0.00638232	0.0127748	0.0121529	1	-0.0456618	0.0386527	-0.487291	0.0920675	0.512025	6.53013e-08	0.953654	flagellar biosynthesis protein FliP	unclassified1	unclassified2	unclassified3	ko02040	Cellular Processes;Cell motility;Flagellar assembly
K02420	0.00895249	0.00636262	0.0127209	0.012064	1	-0.0498182	0.0397885	-0.485741	0.0925029	0.51183	8.21788e-08	0.947752	flagellar biosynthesis protein FliQ	unclassified1	unclassified2	unclassified3	ko02040	Cellular Processes;Cell motility;Flagellar assembly
K02421	0.0082583	0.00593207	0.0118704	0.0114553	1	-0.0248954	0.0745771	-0.471047	0.09658	0.529047	1.24934e-07	0.975199	flagellar biosynthesis protein FliR	unclassified1	unclassified2	unclassified3	ko02040	Cellular Processes;Cell motility;Flagellar assembly
K02422	0.00985883	0.00710348	0.0135726	0.0132022	1	-0.0140604	0.0328148	-0.465136	0.116281	0.467097	3.09249e-08	0.918172	flagellar secretion chaperone FliS	unclassified1	unclassified2	unclassified3	ko02040	Cellular Processes;Cell motility;Flagellar assembly
K02427	0.00126081	0.0011375	0.000403399	0.000428829	1	0.10833	1	-0.125784	0.00172122	-1.62417	0.00261448	-1.39005	NA	Transferases	Transferring one-carbon groups	Methyltransferases	NA	NA
K02431	0.00133622	0.00118103	0.0020144	0.00193201	1	-0.0331006	1	-0.171575	0.0600063	0.599862	0.00104512	0.738336	NA	Isomerases	Racemases and epimerases	Acting on carbohydrates and derivatives	NA	NA
K02440	0.00740697	0.0109096	0.00537484	0.00407582	1	-0.388628	0.490189	0.576562	1	-0.431236	0.000105668	-1.39643	NA	unclassified1	unclassified2	unclassified3	NA	NA
K02443	0.000691042	0.000485196	0.000826977	0.000889212	1	0.128651	0.0745771	-0.502948	1	0.258245	0.000158886	0.889844	NA	unclassified1	unclassified2	unclassified3	NA	NA
K02471	0.000904289	0.000598371	9.03626e-05	4.11518e-07	0.00103032	-7.71453	1	-0.574175	0.591706	-3.28903	2.00371e-10	-10.4294	vitamin B12/bleomycin/antimicrobial peptide transport system ATP-binding/permease protein	unclassified1	unclassified2	unclassified3	ko02010	Environmental Information Processing;Membrane transport;ABC transporters
K02481	0.0583561	0.0455155	0.0642186	0.0681267	1	0.110425	0.381592	-0.338105	1	0.125669	0.0181617	0.574198	NA	unclassified1	unclassified2	unclassified3	NA	NA
K02509	0.000497496	0.00060155	9.36082e-05	5.60291e-05	1	-0.739099	1	0.301287	0.00172122	-2.34506	3.98657e-10	-3.38545	2-oxo-hept-3-ene-1,7-dioate hydratase	Lyases	Carbon-oxygen lyases	Hydro-lyases	ko00350	Metabolism;Amino acid metabolism;Tyrosine metabolism
K02510	0.00572399	0.00388638	0.00894379	0.00750904	1	-0.222378	0.00495517	-0.546281	0.00261839	0.645089	5.91588e-09	0.968992	4-hydroxy-2-oxoheptanedioate aldolase	Lyases	Carbon-carbon lyases	Aldehyde-lyases	ko00350	Metabolism;Amino acid metabolism;Tyrosine metabolism
K02525	0.000542038	0.00061047	0.000124991	0.000113499	1	-0.143585	1	0.186861	0.00397513	-2.06533	4.58191e-05	-2.39577	NA	unclassified1	unclassified2	unclassified3	NA	NA
K02532	0.00115876	0.00408345	0.000447291	0.0006809	1	0.608452	0.00228874	1.87368	0.438337	-1.2959	7.25829e-06	-2.56112	NA	unclassified1	unclassified2	unclassified3	NA	NA
K02533	0.00126081	0.0011375	0.000403399	0.000428829	1	0.10833	1	-0.125784	0.00172122	-1.62417	0.00261448	-1.39005	NA	Transferases	Transferring one-carbon groups	Methyltransferases	NA	NA
K02556	0.00943558	0.00714506	0.0131572	0.0127912	1	-0.0144574	0.0745771	-0.39315	0.0877457	0.486316	2.47131e-07	0.865009	chemotaxis protein MotA	unclassified1	unclassified2	unclassified3	ko02020 & ko02030 & ko02040	Environmental Information Processing;Signal transduction;Two-component system & Cellular Processes;Cell motility;Bacterial chemotaxis & Cellular Processes;Cell motility;Flagellar assembly
K02557	0.0108648	0.00889592	0.0153698	0.0157759	1	0.0643647	1	-0.286437	0.374478	0.505216	0.000160415	0.856017	chemotaxis protein MotB	unclassified1	unclassified2	unclassified3	ko02030 & ko02040	Cellular Processes;Cell motility;Bacterial chemotaxis & Cellular Processes;Cell motility;Flagellar assembly
K02575	0.00142135	0.00136579	0.000486901	0.000627811	1	0.383452	1	-0.0444117	0.00261839	-1.53139	0.0419792	-1.10353	MFS transporter, NNP family, nitrate/nitrite transporter	unclassified1	unclassified2	unclassified3	ko00910	Metabolism;Energy metabolism;Nitrogen metabolism
K02585	0.000579416	0.000331066	0.000784193	0.000603818	1	-0.355372	0.00351197	-0.781305	0.977435	0.444968	0.00109049	0.870901	NA	unclassified1	unclassified2	unclassified3	NA	NA
K02588	0.00152807	0.00090684	0.00204438	0.0017695	1	-0.184431	1.82362e-05	-0.732574	0.284491	0.426027	1.12079e-08	0.97417	nitrogenase iron protein NifH	unclassified1	unclassified2	unclassified3	ko00910 & ko00625	Metabolism;Energy metabolism;Nitrogen metabolism & Metabolism;Xenobiotics biodegradation and metabolism;Chloroalkane and chloroalkene degradation
K02591	0.000591797	0.000339869	0.000819595	0.000654504	1	-0.304236	0.00402051	-0.774094	0.720878	0.480193	0.000205443	0.950051	nitrogenase molybdenum-iron protein beta chain	Oxidoreductases	Acting on iron-sulfur proteins as donors	With dinitrogen as acceptor	ko00910 & ko00625	Metabolism;Energy metabolism;Nitrogen metabolism & Metabolism;Xenobiotics biodegradation and metabolism;Chloroalkane and chloroalkene degradation
K02650	0.000671313	0.000427921	0.00145161	0.000981928	1	-0.586222	0.484468	-0.653734	0.0746213	1.11767	0.0137424	1.18518	type IV pilus assembly protein PilA	unclassified1	unclassified2	unclassified3	ko02020	Environmental Information Processing;Signal transduction;Two-component system
K02652	0.00234253	0.00170319	0.00334164	0.00290376	1	-0.201646	0.0745771	-0.442048	0.0946575	0.530455	0.000105347	0.770857	NA	unclassified1	unclassified2	unclassified3	NA	NA
K02686	0.000969067	0.000792028	0.000133276	0.000137752	1	0.0444252	1	-0.279626	0.00261839	-2.83723	0.00425491	-2.51317	primosomal replication protein N	unclassified1	unclassified2	unclassified3	ko03440	Genetic Information Processing;Replication and repair;Homologous recombination
K02688	0.00103735	0.000738892	0.00148648	0.00147242	1	0.0152185	0.192222	-0.479136	0.571783	0.519823	5.25502e-05	1.01418	NA	unclassified1	unclassified2	unclassified3	NA	NA
K02750	0.0028512	0.0049205	0.00189942	0.00181568	1	-0.0549802	0.0920806	0.790631	1	-0.56046	0.000280174	-1.40607	alpha-glucoside PTS system EIICB component	Transferases	Transferring phosphorus-containing groups	Phosphotransferases with an alcohol group as acceptor	ko00500 & ko02060	Metabolism;Carbohydrate metabolism;Starch and sucrose metabolism & Environmental Information Processing;Membrane transport;Phosphotransferase system (PTS)
K02761	0.015945	0.0234057	0.0101305	0.00825715	1	-0.27635	1	0.556815	1	-0.626628	0.00106408	-1.45979	cellobiose PTS system EIIC component	unclassified1	unclassified2	unclassified3	ko00500 & ko02060	Metabolism;Carbohydrate metabolism;Starch and sucrose metabolism & Environmental Information Processing;Membrane transport;Phosphotransferase system (PTS)
K02773	0.00402384	0.00607494	0.00302846	0.00291301	1	-0.0370429	0.285623	0.604965	1	-0.382778	0.00971023	-1.02479	galactitol PTS system EIIA component	Transferases	Transferring phosphorus-containing groups	Phosphotransferases with an alcohol group as acceptor	ko00052 & ko02060	Metabolism;Carbohydrate metabolism;Galactose metabolism & Environmental Information Processing;Membrane transport;Phosphotransferase system (PTS)
K02774	0.00209493	0.00342627	0.00164119	0.00173878	1	0.0995488	0.0936756	0.72913	1	-0.32142	0.0336024	-0.951001	galactitol PTS system EIIB component	Transferases	Transferring phosphorus-containing groups	Phosphotransferases with an alcohol group as acceptor	ko00052 & ko02060	Metabolism;Carbohydrate metabolism;Galactose metabolism & Environmental Information Processing;Membrane transport;Phosphotransferase system (PTS)
K02777	0.00482168	0.00800306	0.00357698	0.00351913	1	-0.0147209	0.0835892	0.737007	1	-0.406642	0.00220674	-1.15837	sugar PTS system EIIA component	Transferases	Transferring phosphorus-containing groups	Phosphotransferases with an alcohol group as acceptor	ko00010 & ko00500 & ko00520 & ko02060 & ko05111 & ko02026	Metabolism;Carbohydrate metabolism;Glycolysis / Gluconeogenesis & Metabolism;Carbohydrate metabolism;Starch and sucrose metabolism & Metabolism;Carbohydrate metabolism;Amino sugar and nucleotide sugar metabolism & Environmental Information Processing;Membrane transport;Phosphotransferase system (PTS) & Cellular Processes;Cellular community - prokaryotes;Biofilm formation - Vibrio cholerae & Cellu…
K02781	0.00330699	0.00440715	0.00189916	0.00158757	1	-0.248095	1	0.422653	1	-0.771771	0.00207328	-1.44252	glucitol/sorbitol PTS system EIIA component	Transferases	Transferring phosphorus-containing groups	Phosphotransferases with an alcohol group as acceptor	ko00051 & ko02060	Metabolism;Carbohydrate metabolism;Fructose and mannose metabolism & Environmental Information Processing;Membrane transport;Phosphotransferase system (PTS)
K02793	0.00713311	0.00972299	0.00527313	0.00559867	1	0.10072	0.505064	0.464022	1	-0.404876	0.0462561	-0.768178	mannose PTS system EIIA component	Transferases	Transferring phosphorus-containing groups	Phosphotransferases with an alcohol group as acceptor	ko00051 & ko00520 & ko02060	Metabolism;Carbohydrate metabolism;Fructose and mannose metabolism & Metabolism;Carbohydrate metabolism;Amino sugar and nucleotide sugar metabolism & Environmental Information Processing;Membrane transport;Phosphotransferase system (PTS)
K02795	0.0125002	0.0197716	0.00876022	0.00909869	1	0.0647187	0.108767	0.679106	1	-0.48038	0.00247618	-1.09477	mannose PTS system EIIC component	unclassified1	unclassified2	unclassified3	ko00051 & ko00520 & ko02060	Metabolism;Carbohydrate metabolism;Fructose and mannose metabolism & Metabolism;Carbohydrate metabolism;Amino sugar and nucleotide sugar metabolism & Environmental Information Processing;Membrane transport;Phosphotransferase system (PTS)
K02806	0.000969067	0.000792028	0.000133276	0.000137752	1	0.0444252	1	-0.279626	0.00261839	-2.83723	0.00425491	-2.51317	nitrogen PTS system EIIA component	Transferases	Transferring phosphorus-containing groups	Phosphotransferases with an alcohol group as acceptor	ko02060	Environmental Information Processing;Membrane transport;Phosphotransferase system (PTS)
K02821	0.00390787	0.00617057	0.00265097	0.00280533	1	0.0932693	0.0745771	0.672483	1	-0.535067	0.000294881	-1.11428	ascorbate PTS system EIIA or EIIAB component	Transferases	Transferring phosphorus-containing groups	Phosphotransferases with an alcohol group as acceptor	ko00053 & ko02060	Metabolism;Carbohydrate metabolism;Ascorbate and aldarate metabolism & Environmental Information Processing;Membrane transport;Phosphotransferase system (PTS)
K02822	0.00307982	0.00612365	0.00250796	0.00272672	1	0.132124	0.00671499	1.00995	1	-0.264436	0.00183156	-1.14226	ascorbate PTS system EIIB component	Transferases	Transferring phosphorus-containing groups	Phosphotransferases with an alcohol group as acceptor	ko00053 & ko02060	Metabolism;Carbohydrate metabolism;Ascorbate and aldarate metabolism & Environmental Information Processing;Membrane transport;Phosphotransferase system (PTS)
K02825	0.00599878	0.00828512	0.00431456	0.00293434	1	-0.553511	1	0.472631	1	-0.436244	9.19211e-05	-1.46239	pyrimidine operon attenuation protein / uracil phosphoribosyltransferase	Transferases	Glycosyltransferases	Pentosyltransferases	ko00240	Metabolism;Nucleotide metabolism;Pyrimidine metabolism
K02840	0.00105722	0.000932849	0.000497516	0.000235729	1	-1.06788	1	-0.157126	0.82241	-1.04809	0.000933092	-1.95884	UDP-D-galactose:(glucosyl)LPS alpha-1,6-D-galactosyltransferase	Transferases	Glycosyltransferases	Hexosyltransferases	ko00540	Metabolism;Glycan biosynthesis and metabolism;Lipopolysaccharide biosynthesis
K02855	8.51874e-05	0.000236085	5.5374e-05	0.000157508	0.428206	1.51382	0.0444503	1.44663	1	-0.626426	1	-0.559233	NA	unclassified1	unclassified2	unclassified3	NA	NA
K02859	0.0028209	0.00387568	0.00142446	0.00100499	1	-0.49032	1	0.465368	0.591706	-0.954532	3.44512e-05	-1.91022	NA	unclassified1	unclassified2	unclassified3	NA	NA
K03048	0.00295143	0.0039964	0.00153897	0.00112152	1	-0.444169	1	0.444577	0.591706	-0.908578	5.44332e-05	-1.79732	DNA-directed RNA polymerase subunit delta	unclassified1	unclassified2	unclassified3	ko03020	Genetic Information Processing;Transcription;RNA polymerase
K03071	0.000969067	0.000792028	0.000133276	0.000137752	1	0.0444252	1	-0.279626	0.00261839	-2.83723	0.00425491	-2.51317	preprotein translocase subunit SecB	unclassified1	unclassified2	unclassified3	ko03060 & ko03070 & ko02024	Genetic Information Processing;Folding, sorting and degradation;Protein export & Environmental Information Processing;Membrane transport;Bacterial secretion system & Cellular Processes;Cellular community - prokaryotes;Quorum sensing
K03077	0.00885078	0.00611152	0.0165358	0.0213103	1	0.388388	0.573043	-0.524728	0.0932963	0.906695	5.31658e-09	1.81981	L-ribulose-5-phosphate 4-epimerase	Isomerases	Racemases and epimerases	Acting on carbohydrates and derivatives	ko00040 & ko00053	Metabolism;Carbohydrate metabolism;Pentose and glucuronate interconversions & Metabolism;Carbohydrate metabolism;Ascorbate and aldarate metabolism
K03089	0.00126081	0.0011375	0.000403399	0.000428829	1	0.10833	1	-0.125784	0.00172122	-1.62417	0.00261448	-1.39005	NA	unclassified1	unclassified2	unclassified3	NA	NA
K03090	0.000344564	0.000915756	0.000182239	0.000205692	1	0.177121	0.0477704	1.43103	1	-0.879016	0.000271435	-2.13293	NA	unclassified1	unclassified2	unclassified3	NA	NA
K03093	0.000609336	0.00045104	0.000765959	0.000819129	1	0.120762	0.340634	-0.431836	1	0.32385	0.000931889	0.876449	NA	unclassified1	unclassified2	unclassified3	NA	NA
K03095	0.00283246	0.00388794	0.00143841	0.00102288	1	-0.479042	1	0.464116	0.591706	-0.946408	4.31068e-05	-1.88957	NA	unclassified1	unclassified2	unclassified3	NA	NA
K03100	0.158723	0.14888	0.164443	0.171869	1	0.0901633	1	-0.0787981	1	0.0474653	0.00323075	0.216427	signal peptidase I	Hydrolases	Acting on peptide bonds (peptidases)	Serine endopeptidases	ko03060	Genetic Information Processing;Folding, sorting and degradation;Protein export
K03182	0.0057752	0.00447837	0.00947907	0.00720991	1	-0.374911	1	-0.356295	0.0929186	0.723404	0.0495124	0.704788	4-hydroxy-3-polyprenylbenzoate decarboxylase	Lyases	Carbon-carbon lyases	Carboxy-lyases	ko00130	Metabolism;Metabolism of cofactors and vitamins;Ubiquinone and other terpenoid-quinone biosynthesis
K03186	0.00624239	0.00497044	0.0101141	0.0077681	1	-0.360313	1	-0.318657	0.0535582	0.703672	0.0376809	0.662016	flavin prenyltransferase	Transferases	Transferring alkyl or aryl groups, other than methyl groups	Transferring alkyl or aryl groups, other than methyl groups (only sub-subclass identified to date)	ko00740 & ko00130 & ko00900 & ko00940 & ko00627	Metabolism;Metabolism of cofactors and vitamins;Riboflavin metabolism & Metabolism;Metabolism of cofactors and vitamins;Ubiquinone and other terpenoid-quinone biosynthesis & Metabolism;Metabolism of terpenoids and polyketides;Terpenoid backbone biosynthesis & Metabolism;Biosynthesis of other secondary metabolites;Phenylpropanoid biosynthesis & Metabolism;Xenobiotics biodegradation and metabolism;…
K03293	0.0109316	0.0189631	0.00499229	0.00371847	1	-0.415536	0.203741	0.817814	0.188109	-1.08698	1.1777e-08	-2.32033	NA	unclassified1	unclassified2	unclassified3	NA	NA
K03294	0.0503227	0.0525782	0.0313062	0.0263662	1	-0.224075	1	0.0754712	0.0192124	-0.69034	3.07666e-06	-0.989886	NA	unclassified1	unclassified2	unclassified3	NA	NA
K03300	0.0011682	0.00067687	0.00142638	0.00132861	1	-0.0742698	0.0112818	-0.770101	1	0.293736	0.000345869	0.989568	NA	unclassified1	unclassified2	unclassified3	NA	NA
K03309	0.00202945	0.00195333	0.000966553	0.000714044	1	-0.418222	1	-0.0356163	0.185374	-1.04999	0.00162457	-1.43259	NA	unclassified1	unclassified2	unclassified3	NA	NA
K03312	0.00530219	0.00415064	0.00713818	0.00831993	1	0.248532	1	-0.365547	1	0.425263	0.000249557	1.03934	NA	unclassified1	unclassified2	unclassified3	NA	NA
K03316	0.00507884	0.00966892	0.0024047	0.00180337	1	-0.404857	0.0849698	0.949047	0.321164	-1.03636	1.04144e-08	-2.39027	NA	unclassified1	unclassified2	unclassified3	NA	NA
K03319	0.00424464	0.00450056	0.00137211	0.00067696	0.84197	-1.00985	1	0.0922826	0.00859796	-1.60305	1.18145e-09	-2.70519	NA	unclassified1	unclassified2	unclassified3	NA	NA
K03338	0.00121992	0.000905867	0.00153348	0.00165138	1	0.131028	0.18285	-0.422654	1	0.333093	5.43186e-05	0.886774	5-dehydro-2-deoxygluconokinase	Transferases	Transferring phosphorus-containing groups	Phosphotransferases with an alcohol group as acceptor	ko00562	Metabolism;Carbohydrate metabolism;Inositol phosphate metabolism
K03346	0.00295143	0.0039964	0.00153897	0.00112152	1	-0.444169	1	0.444577	0.591706	-0.908578	5.44332e-05	-1.79732	NA	unclassified1	unclassified2	unclassified3	NA	NA
K03366	0.00103217	0.00115318	0.00021228	0.000129113	1	-0.704309	1	0.188093	0.00172122	-2.22253	1.90782e-09	-3.11493	meso-butanediol dehydrogenase / (S,S)-butanediol dehydrogenase / diacetyl reductase	Oxidoreductases	Acting on the CH-OH group of donors	With NAD+ or NADP+ as acceptor	ko00650	Metabolism;Carbohydrate metabolism;Butanoate metabolism
K03367	0.00295759	0.00405058	0.00149371	0.00109092	1	-0.440235	1	0.463385	0.558988	-0.953039	3.52899e-05	-1.85666	D-alanine--poly(phosphoribitol) ligase subunit 1	Ligases	Forming carbon-oxygen bonds	Ligases forming aminoacyl-tRNA and related compounds	ko00470 & ko00552 & ko02020 & ko05150 & ko01503	Metabolism;Metabolism of other amino acids;D-Amino acid metabolism & Metabolism;Glycan biosynthesis and metabolism;Teichoic acid biosynthesis & Environmental Information Processing;Signal transduction;Two-component system & Human Diseases;Infectious disease: bacterial;Staphylococcus aureus infection & Human Diseases;Drug resistance: antimicrobial;Cationic antimicrobial peptide (CAMP) resistance
K03382	0.000508309	0.000361531	0.000714971	0.000716215	1	0.030377	0.200692	-0.484531	0.720878	0.493664	8.89555e-05	1.00857	hydroxydechloroatrazine ethylaminohydrolase	Hydrolases	Acting on carbon-nitrogen bonds, other than peptide bonds	In cyclic amidines	ko00791	Metabolism;Xenobiotics biodegradation and metabolism;Atrazine degradation
K03387	0.00925393	0.00629147	0.0171457	0.0219402	1	0.377452	0.521557	-0.546644	0.127229	0.893509	1.27225e-08	1.81761	NA	Oxidoreductases	Acting on a sulfur group of donors	With NAD+ or NADP+ as acceptor	NA	NA
K03388	0.00529459	0.00282161	0.00831631	0.00447885	0.428206	-0.881854	0.0312275	-0.876016	0.664166	0.661486	0.504003	0.655648	heterodisulfide reductase subunit A2	Oxidoreductases	Acting on a sulfur group of donors	With other, known, physiological acceptors	ko00680	Metabolism;Energy metabolism;Methane metabolism
K03389	0.00529459	0.00282161	0.00831631	0.00447885	0.428206	-0.881854	0.0312275	-0.876016	0.664166	0.661486	0.504003	0.655648	heterodisulfide reductase subunit B2	Oxidoreductases	Acting on a sulfur group of donors	With other, known, physiological acceptors	ko00680	Metabolism;Energy metabolism;Methane metabolism
K03390	0.00529459	0.00282161	0.00831631	0.00447885	0.428206	-0.881854	0.0312275	-0.876016	0.664166	0.661486	0.504003	0.655648	heterodisulfide reductase subunit C2	Oxidoreductases	Acting on a sulfur group of donors	With other, known, physiological acceptors	ko00680	Metabolism;Energy metabolism;Methane metabolism
K03406	0.0423102	0.0330382	0.0599003	0.0607344	1	0.0494545	0.306438	-0.350996	0.164719	0.505941	2.30721e-06	0.906392	methyl-accepting chemotaxis protein	unclassified1	unclassified2	unclassified3	ko02020 & ko02030	Environmental Information Processing;Signal transduction;Two-component system & Cellular Processes;Cell motility;Bacterial chemotaxis
K03407	0.00956294	0.00692372	0.0130225	0.0124361	1	-0.0406256	0.0488217	-0.455792	0.181364	0.452833	3.8472e-07	0.867999	two-component system, chemotaxis family, sensor kinase CheA	Transferases	Transferring phosphorus-containing groups	Protein-histidine kinases	ko02020 & ko02030	Environmental Information Processing;Signal transduction;Two-component system & Cellular Processes;Cell motility;Bacterial chemotaxis
K03408	0.00919985	0.0072612	0.0126079	0.0123479	1	-0.00395921	0.271186	-0.33175	0.181364	0.462694	1.32725e-05	0.790485	purine-binding chemotaxis protein CheW	unclassified1	unclassified2	unclassified3	ko02020 & ko02030	Environmental Information Processing;Signal transduction;Two-component system & Cellular Processes;Cell motility;Bacterial chemotaxis
K03410	0.00724532	0.0043332	0.0102509	0.00872699	1	-0.208517	5.00218e-06	-0.72472	0.041632	0.508108	1.44894e-10	1.02431	chemotaxis protein CheC	unclassified1	unclassified2	unclassified3	ko02030	Cellular Processes;Cell motility;Bacterial chemotaxis
K03411	0.00724228	0.00432938	0.0102496	0.00872395	1	-0.208823	5.00218e-06	-0.725397	0.041632	0.508522	1.44894e-10	1.02509	chemotaxis protein CheD	Hydrolases	Acting on carbon-nitrogen bonds, other than peptide bonds	In linear amides	ko02030	Cellular Processes;Cell motility;Bacterial chemotaxis
K03412	0.00821039	0.00606629	0.011733	0.0112303	1	-0.03591	0.0745771	-0.42868	0.0972067	0.520534	7.07936e-07	0.913304	two-component system, chemotaxis family, protein-glutamate methylesterase/glutaminase	Hydrolases	Acting on carbon-nitrogen bonds, other than peptide bonds	In linear amides	ko02020 & ko02030	Environmental Information Processing;Signal transduction;Two-component system & Cellular Processes;Cell motility;Bacterial chemotaxis
K03413	0.0102081	0.00751973	0.0137871	0.0134698	1	-0.00825371	0.0584775	-0.430465	0.161182	0.441452	1.15966e-07	0.863663	two-component system, chemotaxis family, chemotaxis protein CheY	unclassified1	unclassified2	unclassified3	ko02020 & ko02030	Environmental Information Processing;Signal transduction;Two-component system & Cellular Processes;Cell motility;Bacterial chemotaxis
K03415	0.00563346	0.0052469	0.00880026	0.00995739	1	0.212057	1	-0.104953	0.695587	0.646199	0.0137424	0.96321	two-component system, chemotaxis family, chemotaxis protein CheV	unclassified1	unclassified2	unclassified3	ko02020 & ko02030	Environmental Information Processing;Signal transduction;Two-component system & Cellular Processes;Cell motility;Bacterial chemotaxis
K03417	0.000278558	0.000123797	9.55851e-05	0	1.19478e-20	-22.5563	1	-1.10539	1	-1.49979	1.58279e-26	-22.9507	methylisocitrate lyase	Lyases	Carbon-carbon lyases	Oxo-acid-lyases	ko00640	Metabolism;Carbohydrate metabolism;Propanoate metabolism
K03449	0.002602	0.00513278	0.0011615	0.000910161	1	-0.347135	0.0745771	1.01908	0.29754	-1.10899	2.19489e-08	-2.4752	NA	unclassified1	unclassified2	unclassified3	NA	NA
K03451	0.00194631	0.00120332	0.0027268	0.00277698	1	0.0545918	0.000351533	-0.687719	0.188109	0.482129	5.73781e-12	1.22444	NA	unclassified1	unclassified2	unclassified3	NA	NA
K03475	0.00441127	0.00790234	0.00365521	0.00394919	1	0.121919	0.0371994	0.855056	1	-0.244608	0.0122613	-0.977744	ascorbate PTS system EIIC component	unclassified1	unclassified2	unclassified3	ko00053 & ko02060	Metabolism;Carbohydrate metabolism;Ascorbate and aldarate metabolism & Environmental Information Processing;Membrane transport;Phosphotransferase system (PTS)
K03476	0.00147947	0.00126834	0.00237344	0.00205843	1	-0.176639	1	-0.215213	0.00975667	0.681491	0.00108203	0.720066	L-ascorbate 6-phosphate lactonase	Hydrolases	Acting on ester bonds	Carboxylic-ester hydrolases	ko00053	Metabolism;Carbohydrate metabolism;Ascorbate and aldarate metabolism
K03481	0.00267926	0.00442529	0.00139331	0.000960485	1	-0.522463	1	0.721996	1	-0.913884	4.917e-05	-2.15834	NA	unclassified1	unclassified2	unclassified3	NA	NA
K03487	0.00201464	0.00148026	0.00266766	0.00263851	1	0.0110598	0.0745771	-0.435189	0.591706	0.403401	1.00884e-05	0.849649	NA	unclassified1	unclassified2	unclassified3	NA	NA
K03492	0.00360029	0.00553755	0.00197094	0.00134516	1	-0.537209	1	0.623068	1	-0.840682	5.34767e-05	-2.00096	NA	unclassified1	unclassified2	unclassified3	NA	NA
K03519	0.00105784	0.000788217	0.00181921	0.00157926	1	-0.173371	0.274947	-0.419103	0.00798573	0.782205	6.0251e-06	1.02794	NA	Oxidoreductases	Acting on the aldehyde or oxo group of donors	With a quinone or similar compound as acceptor	NA	NA
K03549	0.00471554	0.00969409	0.00224998	0.00161654	1	-0.467422	0.0745771	1.06521	0.459761	-1.02106	3.67067e-09	-2.55369	NA	unclassified1	unclassified2	unclassified3	NA	NA
K03560	0.00126081	0.0011375	0.000403399	0.000428829	1	0.10833	1	-0.125784	0.00172122	-1.62417	0.00261448	-1.39005	NA	unclassified1	unclassified2	unclassified3	NA	NA
K03562	0.00126081	0.0011375	0.000403399	0.000428829	1	0.10833	1	-0.125784	0.00172122	-1.62417	0.00261448	-1.39005	NA	unclassified1	unclassified2	unclassified3	NA	NA
K03563	0.00892444	0.00616618	0.0126737	0.0120343	1	-0.0479761	0.0193961	-0.525575	0.099937	0.511035	3.00116e-08	0.988633	carbon storage regulator	unclassified1	unclassified2	unclassified3	ko02020 & ko05111 & ko02025 & ko02026	Environmental Information Processing;Signal transduction;Two-component system & Cellular Processes;Cellular community - prokaryotes;Biofilm formation - Vibrio cholerae & Cellular Processes;Cellular community - prokaryotes;Biofilm formation - Pseudomonas aeruginosa & Cellular Processes;Cellular community - prokaryotes;Biofilm formation - Escherichia coli
K03578	0.00182732	0.0041444	0.000404104	0.000363932	1	-0.164031	0.172955	1.22265	0.00906275	-2.11225	2.93129e-09	-3.49893	NA	Hydrolases	Acting on acid anhydrides	Acting on acid anhydrides to facilitate cellular and subcellular movement	NA	NA
K03586	0.000969067	0.000792028	0.000133276	0.000137752	1	0.0444252	1	-0.279626	0.00261839	-2.83723	0.00425491	-2.51317	NA	unclassified1	unclassified2	unclassified3	NA	NA
K03599	0.000969067	0.000792028	0.000133276	0.000137752	1	0.0444252	1	-0.279626	0.00261839	-2.83723	0.00425491	-2.51317	NA	unclassified1	unclassified2	unclassified3	NA	NA
K03600	0.000969067	0.000792028	0.000133276	0.000137752	1	0.0444252	1	-0.279626	0.00261839	-2.83723	0.00425491	-2.51317	NA	unclassified1	unclassified2	unclassified3	NA	NA
K03616	0.00140252	0.00130476	0.000487063	0.000543241	1	0.174803	1	-0.0814569	0.00172122	-1.50738	0.00241689	-1.25112	NA	Translocases	Catalysing the translocation of inorganic cations	Linked to oxidoreductase reactions	NA	NA
K03619	0.000969067	0.000792028	0.000133276	0.000137752	1	0.0444252	1	-0.279626	0.00261839	-2.83723	0.00425491	-2.51317	NA	unclassified1	unclassified2	unclassified3	NA	NA
K03643	0.000969067	0.000792028	0.000133276	0.000137752	1	0.0444252	1	-0.279626	0.00261839	-2.83723	0.00425491	-2.51317	NA	unclassified1	unclassified2	unclassified3	NA	NA
K03646	0.00100617	0.000807039	0.000139488	0.000137752	1	-0.0216207	1	-0.304768	0.00326375	-2.82348	0.00425491	-2.54033	NA	unclassified1	unclassified2	unclassified3	NA	NA
K03647	0.005074	0.00957904	0.00243612	0.00182365	1	-0.407554	0.0883894	0.938209	0.354953	-1.01497	1.23299e-08	-2.36073	NA	unclassified1	unclassified2	unclassified3	NA	NA
K03658	8.51874e-05	0.000236085	5.5374e-05	0.000157508	0.428206	1.51382	0.0444503	1.44663	1	-0.626426	1	-0.559233	NA	Hydrolases	Acting on acid anhydrides	Acting on acid anhydrides to facilitate cellular and subcellular movement	NA	NA
K03666	0.00610285	0.00366327	0.00868892	0.00630486	0.574615	-0.444951	0.000227524	-0.719408	0.128291	0.517818	7.40729e-05	0.792275	host factor-I protein	unclassified1	unclassified2	unclassified3	ko03018 & ko02024 & ko05111	Genetic Information Processing;Folding, sorting and degradation;RNA degradation & Cellular Processes;Cellular community - prokaryotes;Quorum sensing & Cellular Processes;Cellular community - prokaryotes;Biofilm formation - Vibrio cholerae
K03684	0.0011021	0.0043547	0.00037683	0.000389074	1	0.036635	0.00369709	2.05821	0.476355	-1.44707	2.21661e-08	-3.46864	NA	Hydrolases	Acting on ester bonds	Exoribonucleases producing 5'-phosphomonoesters	NA	NA
K03688	0.00566908	0.0110869	0.00329397	0.00416194	1	0.343663	0.024997	0.997476	0.666994	-0.735888	0.000255335	-1.3897	NA	unclassified1	unclassified2	unclassified3	NA	NA
K03697	0.00426501	0.00618825	0.0021179	0.00148381	1	-0.500384	1	0.542547	0.591706	-0.978249	1.9313e-05	-2.02118	NA	unclassified1	unclassified2	unclassified3	NA	NA
K03707	0.00248131	0.00445224	0.00179298	0.00129057	1	-0.45886	0.0745771	0.879434	1	-0.4275	9.95617e-07	-1.76579	thiaminase (transcriptional activator TenA)	Hydrolases	Acting on carbon-nitrogen bonds, other than peptide bonds	In other compounds	ko00730	Metabolism;Metabolism of cofactors and vitamins;Thiamine metabolism
K03709	0.00134574	0.00154388	0.000740136	0.000580354	1	-0.33884	1	0.21693	1	-0.826885	0.0230236	-1.38266	NA	unclassified1	unclassified2	unclassified3	NA	NA
K03716	0.00105796	0.000639843	0.00159636	0.00137847	1	-0.193773	0.000230363	-0.719628	0.0323995	0.591657	1.43744e-09	1.11751	NA	Lyases	Carbon-carbon lyases	Other carbon-carbon lyases	NA	NA
K03724	0.00304961	0.00715618	0.00179234	0.00161724	1	-0.133635	0.00669056	1.26162	1	-0.717467	9.37966e-08	-2.11272	NA	Hydrolases	Acting on acid anhydrides	Acting on acid anhydrides to facilitate cellular and subcellular movement	NA	NA
K03727	0.000858427	0.00335214	0.000270829	0.000225842	1	-0.28348	0.018672	2.05095	0.571783	-1.55236	2.37822e-08	-3.88679	NA	Hydrolases	Acting on acid anhydrides	Acting on acid anhydrides to facilitate cellular and subcellular movement	NA	NA
K03735	0.00230517	0.00156541	0.00276402	0.00217814	1	-0.320009	0.0312275	-0.538434	1	0.271276	0.127518	0.489701	ethanolamine ammonia-lyase large subunit	Lyases	Carbon-nitrogen lyases	Ammonia-lyases	ko00564	Metabolism;Lipid metabolism;Glycerophospholipid metabolism
K03736	0.00231208	0.00157069	0.00278287	0.00219147	1	-0.320856	0.0312275	-0.537851	1	0.276728	0.116848	0.493723	ethanolamine ammonia-lyase small subunit	Lyases	Carbon-nitrogen lyases	Ammonia-lyases	ko00564	Metabolism;Lipid metabolism;Glycerophospholipid metabolism
K03738	0.00120741	0.000972678	0.00036697	0.000299782	1	-0.267051	1	-0.282393	0.00261839	-1.69599	0.000338734	-1.68065	aldehyde:ferredoxin oxidoreductase	Oxidoreductases	Acting on the aldehyde or oxo group of donors	With an iron-sulfur protein as acceptor	ko00030	Metabolism;Carbohydrate metabolism;Pentose phosphate pathway
K03739	0.00295759	0.00405058	0.00149371	0.00109092	1	-0.440235	1	0.463385	0.558988	-0.953039	3.52899e-05	-1.85666	membrane protein involved in D-alanine export	unclassified1	unclassified2	unclassified3	ko00552 & ko02020 & ko05150 & ko01503	Metabolism;Glycan biosynthesis and metabolism;Teichoic acid biosynthesis & Environmental Information Processing;Signal transduction;Two-component system & Human Diseases;Infectious disease: bacterial;Staphylococcus aureus infection & Human Diseases;Drug resistance: antimicrobial;Cationic antimicrobial peptide (CAMP) resistance
K03740	0.00295759	0.00405058	0.00149371	0.00109092	1	-0.440235	1	0.463385	0.558988	-0.953039	3.52899e-05	-1.85666	D-alanine transfer protein	unclassified1	unclassified2	unclassified3	ko00552 & ko02020 & ko05150 & ko01503	Metabolism;Glycan biosynthesis and metabolism;Teichoic acid biosynthesis & Environmental Information Processing;Signal transduction;Two-component system & Human Diseases;Infectious disease: bacterial;Staphylococcus aureus infection & Human Diseases;Drug resistance: antimicrobial;Cationic antimicrobial peptide (CAMP) resistance
K03742	0.0479012	0.047861	0.063365	0.0633903	1	0.0298128	1	0.0134146	0.0108847	0.4135	0.00154471	0.429898	nicotinamide-nucleotide amidase	Hydrolases	Acting on carbon-nitrogen bonds, other than peptide bonds	In linear amides	ko00760	Metabolism;Metabolism of cofactors and vitamins;Nicotinate and nicotinamide metabolism
K03746	0.000969067	0.000792028	0.000133276	0.000137752	1	0.0444252	1	-0.279626	0.00261839	-2.83723	0.00425491	-2.51317	NA	unclassified1	unclassified2	unclassified3	NA	NA
K03756	0.000954535	0.000623895	0.000100177	4.78752e-06	0.015088	-4.36663	1	-0.593327	0.0175713	-3.2193	3.49224e-11	-6.9926	NA	unclassified1	unclassified2	unclassified3	NA	NA
K03758	0.00147735	0.00213241	0.00050088	0.000596127	1	0.262864	1	0.554854	0.00476746	-1.51342	2.71306e-05	-1.80541	NA	unclassified1	unclassified2	unclassified3	NA	NA
K03761	0.000108611	0.000315249	6.79767e-05	0.000154395	0.913723	1.19866	0.0295443	1.5102	1	-0.680452	0.924982	-0.991998	NA	unclassified1	unclassified2	unclassified3	NA	NA
K03769	0.0014378	0.00189774	0.000442471	0.000618767	1	0.483395	1	0.407598	0.0051554	-1.67323	0.002558	-1.59743	NA	Isomerases	cis-trans-Isomerases	cis-trans Isomerases (only sub-subclass identified to date)	NA	NA
K03772	0.0123347	0.00708145	0.0186535	0.0108086	0.428206	-0.773967	0.0108578	-0.774698	0.406009	0.599975	0.218247	0.600706	NA	Isomerases	cis-trans-Isomerases	cis-trans Isomerases (only sub-subclass identified to date)	NA	NA
K03806	0.000969067	0.000792028	0.000133276	0.000137752	1	0.0444252	1	-0.279626	0.00261839	-2.83723	0.00425491	-2.51317	NA	Hydrolases	Acting on carbon-nitrogen bonds, other than peptide bonds	In linear amides	NA	NA
K03813	0.000969067	0.000792028	0.000133276	0.000137752	1	0.0444252	1	-0.279626	0.00261839	-2.83723	0.00425491	-2.51317	NA	Transferases	Glycosyltransferases	Pentosyltransferases	NA	NA
K03823	0.0670216	0.0696011	0.0562311	0.0533396	1	-0.0420768	1	0.0706463	0.308146	-0.257222	0.00206911	-0.369945	phosphinothricin acetyltransferase	Transferases	Acyltransferases	Transferring groups other than aminoacyl groups	ko00440	Metabolism;Metabolism of other amino acids;Phosphonate and phosphinate metabolism
K03827	0.0191407	0.0152203	0.0305783	0.0306746	1	0.0258295	1	-0.316645	0.0699647	0.683596	2.11439e-05	1.02607	NA	Transferases	Acyltransferases	Transferring groups other than aminoacyl groups	NA	NA
K03828	0.000271112	0.000667315	0.000220287	0.000369548	1	0.767297	0.0387333	1.27188	1	-0.308702	1	-0.813284	NA	Transferases	Acyltransferases	Transferring groups other than aminoacyl groups	NA	NA
K03929	0.00106897	0.00339144	0.000522209	0.000535149	1	0.0231929	0.0163034	1.73309	1	-0.946514	1.27839e-05	-2.65641	NA	Hydrolases	Acting on ester bonds	Carboxylic-ester hydrolases	NA	NA
K03931	0.00961836	0.00673625	0.0177512	0.0227014	1	0.376816	0.671368	-0.504693	0.102452	0.889925	1.20281e-08	1.77143	NA	unclassified1	unclassified2	unclassified3	NA	NA
K03932	0.00129165	0.000490217	0.00165861	0.000889796	1	-0.891698	0.00957147	-1.35512	1	0.357985	0.857979	0.821403	NA	unclassified1	unclassified2	unclassified3	NA	NA
K04014	0.00180858	0.00119674	0.000180725	8.23035e-07	0.0051204	-7.72716	1	-0.574235	0.854321	-3.2898	4.5474e-09	-10.4427	NA	unclassified1	unclassified2	unclassified3	NA	NA
K04015	0.000904289	0.000598371	9.03626e-05	4.11518e-07	0.00103032	-7.71453	1	-0.574175	0.591706	-3.28903	2.00371e-10	-10.4294	NA	unclassified1	unclassified2	unclassified3	NA	NA
K04023	0.00299929	0.00159628	0.00451081	0.00364711	1	-0.278731	2.46226e-05	-0.890767	0.102907	0.597697	7.96864e-09	1.20973	NA	unclassified1	unclassified2	unclassified3	NA	NA
K04024	0.00158686	0.00103958	0.00191024	0.00161457	1	-0.218162	0.00038718	-0.589358	1	0.277338	0.000138953	0.648535	NA	unclassified1	unclassified2	unclassified3	NA	NA
K04027	0.00153529	0.00107059	0.0025814	0.00198283	1	-0.349017	0.25062	-0.509992	0.0932963	0.755377	0.00301314	0.916352	NA	unclassified1	unclassified2	unclassified3	NA	NA
K04029	0.00248131	0.00161862	0.0029047	0.0022897	1	-0.321079	0.00228874	-0.591966	1	0.241311	0.0291402	0.512199	NA	unclassified1	unclassified2	unclassified3	NA	NA
K04030	0.00160727	0.00108201	0.0019227	0.00163474	1	-0.210286	0.00100558	-0.550701	1	0.268484	0.00032581	0.608899	NA	unclassified1	unclassified2	unclassified3	NA	NA
K04031	0.00413829	0.0029739	0.00491182	0.00426414	1	-0.179871	0.0224758	-0.458129	1	0.25775	0.00434447	0.536008	NA	unclassified1	unclassified2	unclassified3	NA	NA
K04032	0.00109896	0.000720482	0.00120773	0.000918527	1	-0.375085	0.0040549	-0.583044	1	0.150458	0.619694	0.358417	ethanolamine utilization cobalamin adenosyltransferase	Transferases	Transferring alkyl or aryl groups, other than methyl groups	Transferring alkyl or aryl groups, other than methyl groups (only sub-subclass identified to date)	ko00860	Metabolism;Metabolism of cofactors and vitamins;Porphyrin metabolism
K04044	0.000969067	0.000792028	0.000133276	0.000137752	1	0.0444252	1	-0.279626	0.00261839	-2.83723	0.00425491	-2.51317	NA	unclassified1	unclassified2	unclassified3	NA	NA
K04047	0.0132398	0.0142027	0.01996	0.025218	1	0.360131	1	0.104886	0.49571	0.605771	0.00706684	0.861016	NA	unclassified1	unclassified2	unclassified3	NA	NA
K04061	0.00402348	0.00301805	0.00578501	0.00625564	1	0.144648	0.848109	-0.415201	0.978404	0.526194	0.000288872	1.08604	NA	unclassified1	unclassified2	unclassified3	NA	NA
K04072	0.0278821	0.0408658	0.0281533	0.0293696	1	0.0985485	0.0288331	0.566405	1	0.0351011	0.414437	-0.432756	acetaldehyde dehydrogenase / alcohol dehydrogenase	Oxidoreductases	Acting on the aldehyde or oxo group of donors	With NAD+ or NADP+ as acceptor	ko00010 & ko00620 & ko00650 & ko00071 & ko00350 & ko00625 & ko00626 & ko05146	Metabolism;Carbohydrate metabolism;Glycolysis / Gluconeogenesis & Metabolism;Carbohydrate metabolism;Pyruvate metabolism & Metabolism;Carbohydrate metabolism;Butanoate metabolism & Metabolism;Lipid metabolism;Fatty acid degradation & Metabolism;Amino acid metabolism;Tyrosine metabolism & Metabolism;Xenobiotics biodegradation and metabolism;Chloroalkane and chloroalkene degradation & Metabolism;Xe…
K04076	0.000351965	0.00014475	0.000417916	0.000358706	1	-0.191183	0.0106437	-1.2502	1	0.245464	0.00959027	1.30448	NA	Hydrolases	Acting on peptide bonds (peptidases)	Serine endopeptidases	NA	NA
K04082	0.000969067	0.000792028	0.000133276	0.000137752	1	0.0444252	1	-0.279626	0.00261839	-2.83723	0.00425491	-2.51317	NA	unclassified1	unclassified2	unclassified3	NA	NA
K04085	0.000969067	0.000792028	0.000133276	0.000137752	1	0.0444252	1	-0.279626	0.00261839	-2.83723	0.00425491	-2.51317	tRNA 2-thiouridine synthesizing protein A	Transferases	Transferring sulfur-containing groups	Sulfurtransferases	ko04122	Genetic Information Processing;Folding, sorting and degradation;Sulfur relay system
K04086	0.00132876	0.00152562	0.000699675	0.000478585	1	-0.534179	1	0.217164	1	-0.890773	0.0029701	-1.64212	NA	unclassified1	unclassified2	unclassified3	NA	NA
K04092	0.000858427	0.00335214	0.000270829	0.000225842	1	-0.28348	0.018672	2.05095	0.571783	-1.55236	2.37822e-08	-3.88679	chorismate mutase	Isomerases	Intramolecular transferases	Transferring other groups	ko00400	Metabolism;Amino acid metabolism;Phenylalanine, tyrosine and tryptophan biosynthesis
K04095	0.0223117	0.0334133	0.0237268	0.0258414	1	0.163836	0.0444503	0.595657	1	0.105054	1	-0.326768	NA	unclassified1	unclassified2	unclassified3	NA	NA
K04750	0.000702099	0.000779711	0.000242372	0.000397567	1	0.727926	1	0.153982	0.00906275	-1.50375	0.37537	-0.929802	NA	unclassified1	unclassified2	unclassified3	NA	NA
K04752	0.000969067	0.000792028	0.000133276	0.000137752	1	0.0444252	1	-0.279626	0.00261839	-2.83723	0.00425491	-2.51317	NA	unclassified1	unclassified2	unclassified3	NA	NA
K04755	0.000969067	0.000792028	0.000133276	0.000137752	1	0.0444252	1	-0.279626	0.00261839	-2.83723	0.00425491	-2.51317	NA	unclassified1	unclassified2	unclassified3	NA	NA
K04760	0.000969067	0.000792028	0.000133276	0.000137752	1	0.0444252	1	-0.279626	0.00261839	-2.83723	0.00425491	-2.51317	NA	unclassified1	unclassified2	unclassified3	NA	NA
K04764	0.00126387	0.00114007	0.00040552	0.000430483	1	0.106338	1	-0.126153	0.00172122	-1.62032	0.002558	-1.38783	NA	unclassified1	unclassified2	unclassified3	NA	NA
K04772	0.00263207	0.00172333	0.00250414	0.00255691	1	0.0579794	0.00657693	-0.601434	1	-0.0716444	0.0144981	0.587769	NA	Hydrolases	Acting on peptide bonds (peptidases)	Serine endopeptidases	NA	NA
K04835	8.51874e-05	0.000236085	5.5374e-05	0.000157508	0.428206	1.51382	0.0444503	1.44663	1	-0.626426	1	-0.559233	methylaspartate ammonia-lyase	Lyases	Carbon-nitrogen lyases	Ammonia-lyases	ko00630 & ko00660	Metabolism;Carbohydrate metabolism;Glyoxylate and dicarboxylate metabolism & Metabolism;Carbohydrate metabolism;C5-Branched dibasic acid metabolism
K04940	0.00157579	0.00105754	0.00295952	0.00228462	1	-0.345042	0.221238	-0.567679	0.0366484	0.907925	0.000345869	1.13056	NA	Oxidoreductases	Acting on the CH-NH group of donors	With NAD+ or NADP+ as acceptor	NA	NA
K05303	0.00101662	0.000723062	0.00142994	0.00143243	1	0.0309462	0.1965	-0.481753	0.716491	0.493021	7.54498e-05	1.00572	NA	Transferases	Transferring one-carbon groups	Methyltransferases	NA	NA
K05311	0.0028969	0.00369735	0.00195424	0.00168665	1	-0.193465	1	0.355941	1	-0.545681	0.0386472	-1.09509	NA	unclassified1	unclassified2	unclassified3	NA	NA
K05338	0.000557343	0.000554342	0.000117373	7.82937e-05	1	-0.582613	1	0.0159154	0.00172122	-2.19139	8.19537e-08	-2.78992	holin-like protein	unclassified1	unclassified2	unclassified3	ko02020	Environmental Information Processing;Signal transduction;Two-component system
K05339	0.000557343	0.000554342	0.000117373	7.82937e-05	1	-0.582613	1	0.0159154	0.00172122	-2.19139	8.19537e-08	-2.78992	holin-like protein LrgB	unclassified1	unclassified2	unclassified3	ko02020	Environmental Information Processing;Signal transduction;Two-component system
K05340	0.0053182	0.00711645	0.00384441	0.00315664	1	-0.27406	1	0.423492	1	-0.441813	0.0446873	-1.13937	NA	unclassified1	unclassified2	unclassified3	NA	NA
K05341	0.00224226	0.0043377	0.00162674	0.00169211	1	0.0721917	0.0288331	0.990549	1	-0.414229	0.000670843	-1.33259	amylosucrase	Transferases	Glycosyltransferases	Hexosyltransferases	ko00500	Metabolism;Carbohydrate metabolism;Starch and sucrose metabolism
K05343	0.000911271	0.00345345	0.000283414	0.000241709	1	-0.248231	0.0158637	2.00446	0.45045	-1.57763	1.0615e-08	-3.83032	maltose alpha-D-glucosyltransferase / alpha-amylase	Isomerases	Intramolecular transferases	Transferring other groups	ko00500	Metabolism;Carbohydrate metabolism;Starch and sucrose metabolism
K05346	0.00070903	0.000716573	0.000177115	0.000258408	1	0.531797	1	0.0331694	0.00172122	-1.95162	0.0100432	-1.45299	NA	unclassified1	unclassified2	unclassified3	NA	NA
K05350	0.0016741	0.00396154	0.00115823	0.00107858	1	-0.0878388	0.00697378	1.2898	1	-0.473665	1.42107e-05	-1.85131	beta-glucosidase	Hydrolases	Glycosylases	Glycosidases, i.e. enzymes that hydrolyse O- and S-glycosyl compounds	ko00500 & ko00460 & ko00946 & ko00999	Metabolism;Carbohydrate metabolism;Starch and sucrose metabolism & Metabolism;Metabolism of other amino acids;Cyanoamino acid metabolism & Metabolism;Biosynthesis of other secondary metabolites;Degradation of flavonoids & Metabolism;Biosynthesis of other secondary metabolites;Biosynthesis of various plant secondary metabolites
K05499	0.00384654	0.00268915	0.00457422	0.00385643	1	-0.226628	0.00286562	-0.500208	1	0.252126	0.00246053	0.525705	NA	unclassified1	unclassified2	unclassified3	NA	NA
K05501	0.000969067	0.000792028	0.000133276	0.000137752	1	0.0444252	1	-0.279626	0.00261839	-2.83723	0.00425491	-2.51317	NA	unclassified1	unclassified2	unclassified3	NA	NA
K05524	0.00125677	0.000853645	0.000645633	0.000337983	0.762003	-0.91284	1	-0.535624	0.393407	-0.952128	0.00600875	-1.32934	NA	unclassified1	unclassified2	unclassified3	NA	NA
K05527	0.000969067	0.000792028	0.000133276	0.000137752	1	0.0444252	1	-0.279626	0.00261839	-2.83723	0.00425491	-2.51317	NA	unclassified1	unclassified2	unclassified3	NA	NA
K05539	0.000969067	0.000792028	0.000133276	0.000137752	1	0.0444252	1	-0.279626	0.00261839	-2.83723	0.00425491	-2.51317	NA	Oxidoreductases	unknown	unknown	NA	NA
K05540	0.00458787	0.00361124	0.00619803	0.00592068	1	-0.0387388	1	-0.343003	1	0.438657	0.026756	0.742922	NA	Oxidoreductases	unknown	unknown	NA	NA
K05589	0.00126081	0.0011375	0.000403399	0.000428829	1	0.10833	1	-0.125784	0.00172122	-1.62417	0.00261448	-1.39005	NA	unclassified1	unclassified2	unclassified3	NA	NA
K05786	0.00253146	0.00457649	0.00122653	0.0010786	1	-0.172414	0.0745771	0.888035	0.13886	-1.00276	1.23551e-08	-2.06321	NA	unclassified1	unclassified2	unclassified3	NA	NA
K05794	0.00035813	0.000750008	0.000313036	0.000428755	1	0.480511	0.00166979	1.09925	1	-0.166861	0.15975	-0.785601	NA	unclassified1	unclassified2	unclassified3	NA	NA
K05797	0.000278558	0.000123797	9.55851e-05	0	1.19478e-20	-22.5563	1	-1.10539	1	-1.49979	1.58279e-26	-22.9507	4-cresol dehydrogenase (hydroxylating) flavoprotein subunit	Oxidoreductases	Acting on CH or CH2 groups	unknown	ko00623	Metabolism;Xenobiotics biodegradation and metabolism;Toluene degradation
K05799	0.00826293	0.00675933	0.011658	0.0106752	1	-0.0994645	0.457342	-0.279389	0.0415027	0.503327	6.54071e-05	0.683252	NA	unclassified1	unclassified2	unclassified3	NA	NA
K05805	0.000969067	0.000792028	0.000133276	0.000137752	1	0.0444252	1	-0.279626	0.00261839	-2.83723	0.00425491	-2.51317	NA	unclassified1	unclassified2	unclassified3	NA	NA
K05813	0.00209775	0.00144762	0.00300455	0.00311317	1	0.0782546	0.00929557	-0.525857	0.0481855	0.51881	8.35652e-12	1.12292	sn-glycerol 3-phosphate transport system substrate-binding protein	unclassified1	unclassified2	unclassified3	ko02010	Environmental Information Processing;Membrane transport;ABC transporters
K05814	0.00264688	0.001894	0.00374444	0.00386972	1	0.074413	0.0302782	-0.473893	0.0670234	0.501306	2.00371e-10	1.04961	sn-glycerol 3-phosphate transport system permease protein	unclassified1	unclassified2	unclassified3	ko02010	Environmental Information Processing;Membrane transport;ABC transporters
K05815	0.00260606	0.00180915	0.00371952	0.00382938	1	0.0693679	0.0147273	-0.516985	0.0652764	0.51373	6.88269e-11	1.10008	sn-glycerol 3-phosphate transport system permease protein	unclassified1	unclassified2	unclassified3	ko02010	Environmental Information Processing;Membrane transport;ABC transporters
K05820	0.00141087	0.000984254	0.00184442	0.00148909	1	-0.28485	0.0745771	-0.502949	1	0.387639	0.0325199	0.605737	NA	unclassified1	unclassified2	unclassified3	NA	NA
K05822	0.00323311	0.00484299	0.00207023	0.00139689	1	-0.551818	0.63032	0.591069	1	-0.613752	2.18391e-06	-1.75664	tetrahydrodipicolinate N-acetyltransferase	Transferases	Acyltransferases	Transferring groups other than aminoacyl groups	ko00300	Metabolism;Amino acid metabolism;Lysine biosynthesis
K05823	0.00270097	0.00379208	0.0013798	0.000999051	1	-0.452325	1	0.494465	0.591706	-0.940084	4.23129e-05	-1.88687	N-acetyldiaminopimelate deacetylase	Hydrolases	Acting on carbon-nitrogen bonds, other than peptide bonds	In linear amides	ko00300	Metabolism;Amino acid metabolism;Lysine biosynthesis
K05834	0.000969067	0.000792028	0.000133276	0.000137752	1	0.0444252	1	-0.279626	0.00261839	-2.83723	0.00425491	-2.51317	NA	unclassified1	unclassified2	unclassified3	NA	NA
K05838	0.000923205	0.00354603	0.000313742	0.00036352	1	0.202129	0.00613451	2.01848	0.499326	-1.45565	2.49606e-07	-3.272	NA	unclassified1	unclassified2	unclassified3	NA	NA
K05845	0.000657529	0.000812802	0.000234404	0.000364531	1	0.652873	1	0.317752	0.00334253	-1.44914	0.0324143	-1.11401	osmoprotectant transport system substrate-binding protein	unclassified1	unclassified2	unclassified3	ko02010	Environmental Information Processing;Membrane transport;ABC transporters
K05910	0.00204486	0.00313978	0.00121212	0.000808772	1	-0.569342	1	0.61822	1	-0.72949	0.000148372	-1.91705	NA	Oxidoreductases	Acting on a peroxide as acceptor	Peroxidases	NA	NA
K05916	0.00116794	0.000939845	0.000267003	0.000332907	1	0.316888	1	-0.308441	0.00874133	-2.12023	0.142999	-1.4949	NA	Oxidoreductases	Acting on paired donors, with incorporation or reduction of molecular oxygen	With NADH or NADPH as one donor, and incorporation of two atoms of oxygen into the other donor	NA	NA
K05964	0.00128464	0.00227965	0.000642773	0.000410398	1	-0.631919	0.777443	0.824752	1	-0.970169	1.27645e-05	-2.42684	holo-ACP synthase	Transferases	Transferring phosphorus-containing groups	Nucleotidyltransferases	ko02020	Environmental Information Processing;Signal transduction;Two-component system
K05966	0.00127	0.00223878	0.000628852	0.000402388	1	-0.628981	0.819919	0.815324	1	-0.984942	1.42107e-05	-2.42925	triphosphoribosyl-dephospho-CoA synthase	Transferases	Glycosyltransferases	Pentosyltransferases	ko02020	Environmental Information Processing;Signal transduction;Two-component system
K05995	0.00518786	0.00290041	0.00821937	0.00449092	0.428206	-0.862572	0.0488217	-0.813626	0.571783	0.671072	0.555672	0.622126	NA	Hydrolases	Acting on peptide bonds (peptidases)	Dipeptidases	NA	NA
K06016	0.00171427	0.000914408	0.00124484	0.000825115	1	-0.58575	0.0399084	-0.892715	1	-0.451023	1	-0.144058	beta-ureidopropionase / N-carbamoyl-L-amino-acid hydrolase	Hydrolases	Acting on carbon-nitrogen bonds, other than peptide bonds	In linear amides	ko00240	Metabolism;Nucleotide metabolism;Pyrimidine metabolism
K06019	0.000117152	5.11014e-05	0.000104898	0.000135683	1	0.370831	0.0613849	-1.22722	NA	-0.171496	0.0184987	1.42656	pyrophosphatase PpaX	Hydrolases	Acting on acid anhydrides	In phosphorus-containing anhydrides	ko00190	Metabolism;Energy metabolism;Oxidative phosphorylation
K06020	0.000904289	0.000598371	9.03626e-05	4.11518e-07	0.00103032	-7.71453	1	-0.574175	0.591706	-3.28903	2.00371e-10	-10.4294	NA	unclassified1	unclassified2	unclassified3	NA	NA
K06133	0.00923505	0.00737374	0.0118819	0.0105755	1	-0.152249	0.19894	-0.311337	0.317464	0.38168	0.0028195	0.540768	4'-phosphopantetheinyl transferase	Transferases	Transferring phosphorus-containing groups	Transferases for other substituted phosphate groups	ko00770	Metabolism;Metabolism of cofactors and vitamins;Pantothenate and CoA biosynthesis
K06148	0.0261862	0.0395599	0.0240968	0.0261992	1	0.160852	0.0305184	0.609367	1	-0.0993911	0.135072	-0.547906	NA	unclassified1	unclassified2	unclassified3	NA	NA
K06186	0.000969067	0.000792028	0.000133276	0.000137752	1	0.0444252	1	-0.279626	0.00261839	-2.83723	0.00425491	-2.51317	NA	unclassified1	unclassified2	unclassified3	NA	NA
K06189	0.00126081	0.0011375	0.000403399	0.000428829	1	0.10833	1	-0.125784	0.00172122	-1.62417	0.00261448	-1.39005	NA	unclassified1	unclassified2	unclassified3	NA	NA
K06190	0.000969067	0.000792028	0.000133276	0.000137752	1	0.0444252	1	-0.279626	0.00261839	-2.83723	0.00425491	-2.51317	NA	unclassified1	unclassified2	unclassified3	NA	NA
K06191	0.00230497	0.0050389	0.00105285	0.000877057	1	-0.256929	0.0621078	1.17192	0.397722	-1.07174	2.18392e-08	-2.50058	NA	unclassified1	unclassified2	unclassified3	NA	NA
K06194	0.000992561	0.0008058	0.000160072	0.000160416	1	0.00383337	1	-0.289373	0.00261839	-2.61123	0.0037404	-2.31802	NA	unclassified1	unclassified2	unclassified3	NA	NA
K06198	0.00278772	0.00387902	0.00140703	0.000965413	1	-0.530053	1	0.485759	0.591706	-0.953292	2.17326e-05	-1.9691	NA	unclassified1	unclassified2	unclassified3	NA	NA
K06202	0.000969067	0.000792028	0.000133276	0.000137752	1	0.0444252	1	-0.279626	0.00261839	-2.83723	0.00425491	-2.51317	NA	unclassified1	unclassified2	unclassified3	NA	NA
K06221	0.00148352	0.00114175	0.000562243	0.000484817	1	-0.201507	1	-0.360056	0.0127363	-1.38384	0.0194341	-1.22529	NA	Oxidoreductases	Acting on the CH-OH group of donors	With NAD+ or NADP+ as acceptor	NA	NA
K06285	0.000340144	0.000137403	0.000399968	0.000342702	1	-0.19354	0.0106328	-1.27486	1	0.230119	0.0115798	1.31144	NA	unclassified1	unclassified2	unclassified3	NA	NA
K06286	0.00291153	0.00397697	0.00150371	0.00107301	1	-0.474491	1	0.457389	0.591706	-0.922152	3.46362e-05	-1.85403	NA	unclassified1	unclassified2	unclassified3	NA	NA
K06296	0.00073421	0.000118584	0.00139271	0.000798671	1	-0.803226	2.24545e-07	-2.64878	1	0.898229	3.22727e-07	2.74378	NA	unclassified1	unclassified2	unclassified3	NA	NA
K06297	0.00125202	0.000416517	0.00204486	0.0014198	1	-0.523669	2.80239e-07	-1.60435	0.591706	0.706538	3.55754e-08	1.78722	NA	unclassified1	unclassified2	unclassified3	NA	NA
K06306	0.00838402	0.00642997	0.0113295	0.00958969	1	-0.21985	0.0745771	-0.372865	0.128043	0.441398	0.000970448	0.594413	NA	unclassified1	unclassified2	unclassified3	NA	NA
K06384	0.00184774	0.00138532	0.00309166	0.00222418	0.833535	-0.469172	0.246865	-0.407823	0.00844737	0.746811	0.00750105	0.685462	NA	unclassified1	unclassified2	unclassified3	NA	NA
K06391	0.00305283	0.00204811	0.00460273	0.00388313	1	-0.233133	0.00990963	-0.565353	0.0220523	0.600569	3.6977e-07	0.932789	NA	unclassified1	unclassified2	unclassified3	NA	NA
K06395	0.00450359	0.00264033	0.00669885	0.0057792	1	-0.18542	0.000147735	-0.74851	0.0607671	0.576443	1.56703e-09	1.13953	NA	unclassified1	unclassified2	unclassified3	NA	NA
K06402	0.00291684	0.00162546	0.00412823	0.00331262	1	-0.290429	0.000133632	-0.822619	0.331045	0.511667	8.63889e-07	1.04386	NA	Hydrolases	Acting on peptide bonds (peptidases)	Metalloendopeptidases	NA	NA
K06423	0.000303806	3.66759e-05	0.000647726	0.000317801	1	-1.02859	1.46801e-07	-3.05147	1	1.07097	3.54995e-07	3.09385	NA	unclassified1	unclassified2	unclassified3	NA	NA
K06434	0.000303806	3.66759e-05	0.000647726	0.000317801	1	-1.02859	1.46801e-07	-3.05147	1	1.07097	3.54995e-07	3.09385	NA	unclassified1	unclassified2	unclassified3	NA	NA
K06441	0.000904289	0.000598371	9.03626e-05	4.11518e-07	0.00103032	-7.71453	1	-0.574175	0.591706	-3.28903	2.00371e-10	-10.4294	NA	Oxidoreductases	Acting on hydrogen as donor	With an iron-sulfur protein as acceptor	NA	NA
K06714	0.0026141	0.00129168	0.00408786	0.00342151	1	-0.225019	5.37916e-06	-0.995571	0.0897729	0.646935	1.22632e-10	1.41749	NA	unclassified1	unclassified2	unclassified3	NA	NA
K06857	0.00143828	0.00363985	0.000643553	0.000525212	1	-0.28619	0.0400879	1.40401	0.690023	-1.08124	6.53013e-08	-2.77144	tungstate transport system ATP-binding protein	Translocases	Catalysing the translocation of inorganic anions and their chelates	Linked to the hydrolysis of a nucleoside triphosphate	ko02010	Environmental Information Processing;Membrane transport;ABC transporters
K06864	0.00734527	0.00591042	0.00797304	0.00787336	1	0.00554658	0.0785198	-0.300368	1	0.129466	0.0062341	0.435381	NA	Lyases	Carbon-sulfur lyases	Carbon-sulfur lyases (only sub-subclass identified to date)	NA	NA
K06878	0.00289227	0.00409163	0.00148553	0.00115112	1	-0.354037	1	0.508425	0.571783	-0.929487	5.35327e-05	-1.79195	NA	unclassified1	unclassified2	unclassified3	NA	NA
K06885	0.0121596	0.0102358	0.0187279	0.0230425	1	0.321143	1	-0.244356	0.536998	0.636233	5.27821e-05	1.20173	NA	unclassified1	unclassified2	unclassified3	NA	NA
K06888	0.00169945	0.00105194	0.00302623	0.00225015	1	-0.401086	0.00121098	-0.682953	0.00172122	0.830595	5.909e-09	1.11246	NA	unclassified1	unclassified2	unclassified3	NA	NA
K06890	0.0563916	0.062484	0.043345	0.0416816	1	-0.0166281	1	0.162045	0.258893	-0.388335	0.00102232	-0.567007	NA	unclassified1	unclassified2	unclassified3	NA	NA
K06897	0.00969553	0.00669394	0.0136142	0.0117659	1	-0.191071	0.00273367	-0.521879	0.0267403	0.500756	6.46128e-08	0.831564	7,8-dihydropterin-6-yl-methyl-4-(beta-D-ribofuranosyl)aminobenzene 5'-phosphate synthase	Transferases	Transferring alkyl or aryl groups, other than methyl groups	Transferring alkyl or aryl groups, other than methyl groups (only sub-subclass identified to date)	ko00790	Metabolism;Metabolism of cofactors and vitamins;Folate biosynthesis
K06902	0.0210846	0.0343002	0.0204412	0.0226643	1	0.192639	0.0146586	0.719145	1	-0.0227306	0.283671	-0.549237	MFS transporter, UMF1 family	unclassified1	unclassified2	unclassified3	ko04138	Cellular Processes;Transport and catabolism;Autophagy - yeast
K06903	0.00151872	0.000930746	0.00277284	0.00223228	1	-0.283401	0.0745771	-0.69708	0.0800429	0.870651	4.58191e-05	1.28433	NA	unclassified1	unclassified2	unclassified3	NA	NA
K06905	0.00196146	0.00129233	0.00322155	0.00267015	1	-0.243307	0.221238	-0.583848	0.333632	0.723101	0.00182245	1.06364	NA	unclassified1	unclassified2	unclassified3	NA	NA
K06907	0.00445681	0.00270842	0.00734732	0.0058542	1	-0.296675	0.00113743	-0.701402	0.0051554	0.726742	7.66088e-09	1.13147	NA	unclassified1	unclassified2	unclassified3	NA	NA
K06908	0.000508709	0.000341831	0.00107931	0.000822714	1	-0.357048	0.664551	-0.571479	0.0481855	1.08349	0.00122083	1.29792	NA	unclassified1	unclassified2	unclassified3	NA	NA
K06909	0.00286599	0.00413211	0.00223278	0.00222619	1	0.00763781	0.365488	0.536692	1	-0.340447	0.0303079	-0.869501	NA	unclassified1	unclassified2	unclassified3	NA	NA
K06910	0.00345022	0.00633952	0.00139013	0.00142046	1	0.0472984	0.0745771	0.914946	0.0149485	-1.26145	6.32115e-09	-2.12909	NA	unclassified1	unclassified2	unclassified3	NA	NA
K06915	0.00215552	0.00327421	0.00159532	0.00159677	1	0.0114248	0.291022	0.615558	1	-0.405806	0.0157379	-1.00994	NA	unclassified1	unclassified2	unclassified3	NA	NA
K06948	0.00295143	0.0039964	0.00153897	0.00112152	1	-0.444169	1	0.444577	0.591706	-0.908578	5.44332e-05	-1.79732	NA	unclassified1	unclassified2	unclassified3	NA	NA
K06950	0.0914217	0.0906787	0.0971221	0.101186	1	0.0877976	1	0.00256245	1	0.0869326	0.0314725	0.172168	NA	unclassified1	unclassified2	unclassified3	NA	NA
K06962	0.00113411	0.00189967	0.000747098	0.000599615	1	-0.306456	0.583414	0.759778	1	-0.575775	0.00199444	-1.64201	NA	unclassified1	unclassified2	unclassified3	NA	NA
K06980	0.000969067	0.000792028	0.000133276	0.000137752	1	0.0444252	1	-0.279626	0.00261839	-2.83723	0.00425491	-2.51317	NA	unclassified1	unclassified2	unclassified3	NA	NA
K06987	0.0032981	0.0023602	0.00385101	0.00428883	1	0.179436	0.0305184	-0.467449	1	0.235811	1.05151e-07	0.882697	NA	unclassified1	unclassified2	unclassified3	NA	NA
K06988	2.14533e-06	8.48038e-05	0	0	1	0	0.0328148	5.25826	NA	-1.50703	0.00457728	-6.51072	NA	Oxidoreductases	Acting on the CH-NH group of donors	With NAD+ or NADP+ as acceptor	NA	NA
K06994	0.00201336	0.00286695	0.00082332	0.000584469	1	-0.482933	1	0.518207	0.181364	-1.25291	3.03695e-06	-2.25405	NA	unclassified1	unclassified2	unclassified3	NA	NA
K06999	0.00104459	0.0037607	0.000401971	0.000576753	1	0.517737	0.00331378	1.90958	0.556012	-1.29505	5.8522e-06	-2.68689	NA	unclassified1	unclassified2	unclassified3	NA	NA
K07002	0.000536787	0.00055384	0.000118672	7.30838e-05	1	-0.68734	1	0.06879	0.00223484	-2.11889	5.09684e-08	-2.87502	NA	unclassified1	unclassified2	unclassified3	NA	NA
K07006	0.00229099	0.00565285	0.000950312	0.000686772	1	-0.464975	0.0309939	1.34089	0.27462	-1.20945	1.63121e-10	-3.01532	NA	unclassified1	unclassified2	unclassified3	NA	NA
K07009	0.00833261	0.0141887	0.00613057	0.0055549	1	-0.141728	0.0745771	0.788776	1	-0.396211	0.000138231	-1.32672	lipid II isoglutaminyl synthase (glutamine-hydrolysing)	Ligases	Forming carbon-nitrogen bonds	Carbon-nitrogen ligases with glutamine as amido-N-donor	ko00550	Metabolism;Glycan biosynthesis and metabolism;Peptidoglycan biosynthesis
K07011	0.0806422	0.0721902	0.0902352	0.090772	1	0.0381946	1	-0.141089	1	0.156286	0.0324143	0.33557	NA	unclassified1	unclassified2	unclassified3	NA	NA
K07019	0.00126081	0.0011375	0.000403399	0.000428829	1	0.10833	1	-0.125784	0.00172122	-1.62417	0.00261448	-1.39005	NA	unclassified1	unclassified2	unclassified3	NA	NA
K07029	0.00299861	0.00403041	0.00153497	0.00120224	1	-0.340663	1	0.434371	0.542914	-0.934618	0.000110426	-1.70965	diacylglycerol kinase (ATP)	Transferases	Transferring phosphorus-containing groups	Phosphotransferases with an alcohol group as acceptor	ko00561 & ko00564	Metabolism;Lipid metabolism;Glycerolipid metabolism & Metabolism;Lipid metabolism;Glycerophospholipid metabolism
K07031	0.00318672	0.00267492	0.00491398	0.00571001	1	0.249875	1	-0.264997	0.774818	0.618305	0.000933092	1.13318	D-glycero-alpha-D-manno-heptose-7-phosphate kinase	Transferases	Transferring phosphorus-containing groups	Phosphotransferases with an alcohol group as acceptor	ko00540	Metabolism;Glycan biosynthesis and metabolism;Lipopolysaccharide biosynthesis
K07054	0.00104589	0.000998279	0.000190121	0.000293515	1	0.630652	1	-0.0619265	0.00261839	-2.44257	0.0369121	-1.74999	NA	unclassified1	unclassified2	unclassified3	NA	NA
K07062	0.000856821	0.00314174	0.000270829	0.000225842	1	-0.283482	0.0305184	1.95957	0.571783	-1.54952	5.45945e-08	-3.79257	NA	Hydrolases	Acting on ester bonds	Acting on ester bonds	NA	NA
K07067	0.000271954	0.000872129	0.000105972	0.000137288	1	0.369937	0.0745771	1.70846	1	-1.3128	0.000886035	-2.65133	NA	Transferases	Transferring phosphorus-containing groups	Nucleotidyltransferases	NA	NA
K07068	0.000508309	0.000361531	0.000714971	0.000716215	1	0.030377	0.200692	-0.484531	0.720878	0.493664	8.89555e-05	1.00857	NA	unclassified1	unclassified2	unclassified3	NA	NA
K07074	0.000586852	0.000424785	0.00078691	0.000848725	1	0.130975	0.101378	-0.466914	0.801626	0.421192	2.18391e-06	1.01908	NA	unclassified1	unclassified2	unclassified3	NA	NA
K07078	0.0116807	0.00807593	0.0190177	0.0229863	1	0.294947	0.340569	-0.521761	0.284491	0.711359	6.36941e-08	1.52807	NA	unclassified1	unclassified2	unclassified3	NA	NA
K07080	0.00642224	0.00388734	0.00995895	0.00829326	1	-0.235145	0.000173172	-0.705838	0.0103902	0.634611	5.87714e-10	1.1053	NA	unclassified1	unclassified2	unclassified3	NA	NA
K07088	0.105772	0.119168	0.0972106	0.0942221	1	-0.00936852	0.285273	0.186834	1	-0.118637	0.0102731	-0.31484	NA	unclassified1	unclassified2	unclassified3	NA	NA
K07093	0.000278558	0.000123797	9.55851e-05	0	1.19478e-20	-22.5563	1	-1.10539	1	-1.49979	1.58279e-26	-22.9507	NA	unclassified1	unclassified2	unclassified3	NA	NA
K07101	0.000951147	0.000616908	0.000138425	7.22236e-05	1	-0.944457	1	-0.604425	0.0264214	-2.75502	0.00158573	-3.09505	NA	unclassified1	unclassified2	unclassified3	NA	NA
K07102	0.000904289	0.000598371	9.03626e-05	4.11518e-07	0.00103032	-7.71453	1	-0.574175	0.591706	-3.28903	2.00371e-10	-10.4294	N-acetylmuramate 1-kinase	Transferases	Transferring phosphorus-containing groups	Phosphotransferases with an alcohol group as acceptor	ko00520	Metabolism;Carbohydrate metabolism;Amino sugar and nucleotide sugar metabolism
K07106	0.02974	0.0339005	0.0395955	0.045001	1	0.218941	1	0.201929	0.151046	0.419105	0.0442919	0.436117	N-acetylmuramic acid 6-phosphate etherase	Lyases	Carbon-oxygen lyases	Hydro-lyases	ko00520	Metabolism;Carbohydrate metabolism;Amino sugar and nucleotide sugar metabolism
K07109	0.00484277	0.0024463	0.00783199	0.00415567	0.428206	-0.904349	0.0236746	-0.955871	0.665078	0.701449	0.308118	0.752971	NA	unclassified1	unclassified2	unclassified3	NA	NA
K07112	0.00464034	0.00439167	0.00676675	0.00740901	1	0.162362	1	-0.084284	0.465359	0.542672	0.00432741	0.789318	NA	unclassified1	unclassified2	unclassified3	NA	NA
K07122	0.000969067	0.000792028	0.000133276	0.000137752	1	0.0444252	1	-0.279626	0.00261839	-2.83723	0.00425491	-2.51317	phospholipid transport system transporter-binding protein	unclassified1	unclassified2	unclassified3	ko02010	Environmental Information Processing;Membrane transport;ABC transporters
K07130	0.000723259	0.000489042	0.000791154	0.000856993	1	0.119517	0.0865083	-0.562088	1	0.149212	0.00544195	0.830817	arylformamidase	Hydrolases	Acting on carbon-nitrogen bonds, other than peptide bonds	In linear amides	ko00630 & ko00380	Metabolism;Carbohydrate metabolism;Glyoxylate and dicarboxylate metabolism & Metabolism;Amino acid metabolism;Tryptophan metabolism
K07132	0.00134803	0.00061326	0.00167584	0.00117952	1	-0.498483	0.0134212	-1.11845	1	0.3183	0.129253	0.938272	NA	unclassified1	unclassified2	unclassified3	NA	NA
K07149	0.00133711	0.000986129	0.00168469	0.0017838	1	0.108175	0.0745771	-0.437658	1	0.330927	8.87006e-06	0.876759	NA	unclassified1	unclassified2	unclassified3	NA	NA
K07166	0.0632079	0.0677719	0.0531679	0.0506975	1	-0.0338994	1	0.115978	0.600089	-0.253983	0.00386976	-0.40386	NA	unclassified1	unclassified2	unclassified3	NA	NA
K07177	0.00369071	0.00724068	0.00170924	0.00124872	1	-0.445312	0.0745771	1.00126	0.282318	-1.06224	1.81897e-09	-2.50882	NA	unclassified1	unclassified2	unclassified3	NA	NA
K07181	0.00107764	0.000702885	0.0019748	0.00132999	1	-0.542597	0.100024	-0.605509	0.0290398	0.876322	0.00372361	0.939234	c-di-GMP phosphodiesterase	Hydrolases	Acting on ester bonds	Phosphoric-diester hydrolases	ko05111	Cellular Processes;Cellular community - prokaryotes;Biofilm formation - Vibrio cholerae
K07192	0.00402993	0.00264973	0.00571201	0.00502078	1	-0.160778	0.0109143	-0.58797	0.177451	0.511372	1.53249e-06	0.938565	flotillin	unclassified1	unclassified2	unclassified3	ko04910	Organismal Systems;Endocrine system;Insulin signaling pathway
K07227	0.000969067	0.000792028	0.000133276	0.000137752	1	0.0444252	1	-0.279626	0.00261839	-2.83723	0.00425491	-2.51317	NA	unclassified1	unclassified2	unclassified3	NA	NA
K07230	0.00113538	0.00326554	0.000366414	0.000225842	1	-0.718515	0.0745771	1.59462	0.569128	-1.53713	1.85657e-08	-3.85026	NA	unclassified1	unclassified2	unclassified3	NA	NA
K07243	0.00118012	0.00327446	0.000397797	0.000283312	1	-0.507063	0.0745771	1.53614	0.571783	-1.48217	1.17996e-07	-3.52537	NA	unclassified1	unclassified2	unclassified3	NA	NA
K07262	0.000969067	0.000792028	0.000133276	0.000137752	1	0.0444252	1	-0.279626	0.00261839	-2.83723	0.00425491	-2.51317	NA	Hydrolases	Acting on peptide bonds (peptidases)	Serine endopeptidases	NA	NA
K07278	0.00126081	0.0011375	0.000403399	0.000428829	1	0.10833	1	-0.125784	0.00172122	-1.62417	0.00261448	-1.39005	NA	unclassified1	unclassified2	unclassified3	NA	NA
K07284	0.0515566	0.0782515	0.0531229	0.0552806	1	0.0955121	0.0156831	0.615991	1	0.0631131	0.351566	-0.457366	NA	Hydrolases	Acting on peptide bonds (peptidases)	Cysteine endopeptidases	NA	NA
K07287	0.000969067	0.000792028	0.000133276	0.000137752	1	0.0444252	1	-0.279626	0.00261839	-2.83723	0.00425491	-2.51317	NA	unclassified1	unclassified2	unclassified3	NA	NA
K07301	0.0338897	0.0381281	0.0425141	0.0491036	1	0.24031	1	0.184274	0.332955	0.337393	0.0404543	0.39343	NA	unclassified1	unclassified2	unclassified3	NA	NA
K07306	0.0030562	0.00211257	0.000409586	0.000138575	1	-1.5675	1	-0.511736	0.0109057	-2.86998	4.02232e-06	-3.92574	anaerobic dimethyl sulfoxide reductase subunit A	Oxidoreductases	Acting on a sulfur group of donors	With a quinone or similar compound as acceptor	ko00920	Metabolism;Energy metabolism;Sulfur metabolism
K07315	0.00133977	0.000984849	0.00153966	0.00172735	1	0.184592	0.228749	-0.427534	1	0.206266	0.000833682	0.818392	NA	Hydrolases	Acting on ester bonds	Phosphoric-monoester hydrolases	NA	NA
K07320	0.000969067	0.000792028	0.000133276	0.000137752	1	0.0444252	1	-0.279626	0.00261839	-2.83723	0.00425491	-2.51317	NA	Transferases	Transferring one-carbon groups	Methyltransferases	NA	NA
K07326	0.000278558	0.000123797	9.55851e-05	0	1.19478e-20	-22.5563	1	-1.10539	1	-1.49979	1.58279e-26	-22.9507	hemolysin activation/secretion protein	unclassified1	unclassified2	unclassified3	ko05133	Human Diseases;Infectious disease: bacterial;Pertussis
K07334	0.0104957	0.011062	0.0169382	0.021561	1	0.369958	1	0.0858121	0.2503	0.705332	0.0019024	0.989478	NA	unclassified1	unclassified2	unclassified3	NA	NA
K07397	0.00523699	0.00270571	0.00829776	0.00458109	0.428206	-0.847995	0.0295443	-0.9256	0.756171	0.671127	0.294753	0.748732	NA	unclassified1	unclassified2	unclassified3	NA	NA
K07407	0.144031	0.148101	0.129689	0.124451	1	-0.0269989	1	0.0543609	0.6938	-0.156445	0.0104664	-0.237804	alpha-galactosidase	Hydrolases	Glycosylases	Glycosidases, i.e. enzymes that hydrolyse O- and S-glycosyl compounds	ko00052 & ko00561 & ko00600 & ko00603	Metabolism;Carbohydrate metabolism;Galactose metabolism & Metabolism;Lipid metabolism;Glycerolipid metabolism & Metabolism;Lipid metabolism;Sphingolipid metabolism & Metabolism;Glycan biosynthesis and metabolism;Glycosphingolipid biosynthesis - globo and isoglobo series
K07442	0.00114982	0.00369801	0.000540952	0.000516918	1	-0.0581079	0.00187985	1.75923	0.931975	-0.999003	3.1106e-08	-2.81634	NA	Transferases	Transferring one-carbon groups	Methyltransferases	NA	NA
K07445	2.22794e-05	5.6843e-05	1.35006e-05	1.55275e-05	1	0.185502	0.0669747	1.34468	NA	-0.702872	0.00560738	-1.86205	NA	unclassified1	unclassified2	unclassified3	NA	NA
K07452	0.00133374	0.000635567	0.00115998	0.000812828	1	-0.485955	0.0461818	-1.02169	1	-0.184957	1	0.35078	NA	Hydrolases	Acting on ester bonds	Endodeoxyribonucleases producing 5'-phosphomonoesters	NA	NA
K07458	0.0218222	0.0324866	0.0230854	0.0242849	1	0.117764	0.0265488	0.588045	1	0.0938438	0.984024	-0.376438	NA	Hydrolases	Acting on ester bonds	Acting on ester bonds	NA	NA
K07481	0.000949228	0.000607783	0.000134967	1.84473e-05	0.428206	-2.83664	1	-0.622607	0.0763344	-2.78311	3.2584e-07	-4.99714	NA	unclassified1	unclassified2	unclassified3	NA	NA
K07491	0.074597	0.110008	0.0754843	0.0803843	1	0.130436	0.0267855	0.573752	1	0.0333947	0.578805	-0.409921	NA	unclassified1	unclassified2	unclassified3	NA	NA
K07496	0.0184055	0.0282601	0.010289	0.00946774	1	-0.0999266	0.914167	0.617105	0.909319	-0.817953	0.0011732	-1.53498	NA	unclassified1	unclassified2	unclassified3	NA	NA
K07502	0.00387106	0.00253741	0.00442412	0.00481094	1	0.14341	1.61815e-05	-0.594807	1	0.200876	2.91244e-12	0.939093	NA	unclassified1	unclassified2	unclassified3	NA	NA
K07503	0.000858427	0.00335214	0.000270829	0.000225842	1	-0.28348	0.018672	2.05095	0.571783	-1.55236	2.37822e-08	-3.88679	NA	Hydrolases	Acting on ester bonds	Acting on ester bonds	NA	NA
K07535	0.00106136	0.000731982	0.00146132	0.0014899	1	0.0551706	0.0775398	-0.530228	0.854321	0.458674	1.71074e-05	1.04407	2-hydroxycyclohexanecarboxyl-CoA dehydrogenase	Oxidoreductases	Acting on the CH-OH group of donors	With NAD+ or NADP+ as acceptor	ko00362	Metabolism;Xenobiotics biodegradation and metabolism;Benzoate degradation
K07559	0.000858135	0.000516716	0.00116281	0.00114083	1	0.000122433	0.00206969	-0.712929	0.591706	0.445069	1.94407e-08	1.15812	NA	Transferases	Transferring phosphorus-containing groups	Phosphotransferases with an alcohol group as acceptor	NA	NA
K07590	0.00423133	0.00232087	0.00641661	0.00468526	1	-0.429611	0.00038718	-0.838566	0.158127	0.606994	1.52681e-05	1.01595	large subunit ribosomal protein L7A	unclassified1	unclassified2	unclassified3	ko03010	Genetic Information Processing;Translation;Ribosome
K07638	0.000969067	0.000792028	0.000133276	0.000137752	1	0.0444252	1	-0.279626	0.00261839	-2.83723	0.00425491	-2.51317	two-component system, OmpR family, osmolarity sensor histidine kinase EnvZ	Transferases	Transferring phosphorus-containing groups	Protein-histidine kinases	ko02020 & ko02026	Environmental Information Processing;Signal transduction;Two-component system & Cellular Processes;Cellular community - prokaryotes;Biofilm formation - Escherichia coli
K07646	0.0551162	0.0574374	0.0713115	0.0723727	1	0.0495176	1	0.0732721	0.0100677	0.38289	0.0065751	0.359135	two-component system, OmpR family, sensor histidine kinase KdpD	Transferases	Transferring phosphorus-containing groups	Protein-histidine kinases	ko02020	Environmental Information Processing;Signal transduction;Two-component system
K07657	0.00652438	0.0036481	0.00882683	0.00489722	0.428206	-0.837068	0.0140403	-0.809802	1	0.446033	1	0.418767	two-component system, OmpR family, phosphate regulon response regulator PhoB	unclassified1	unclassified2	unclassified3	ko02020	Environmental Information Processing;Signal transduction;Two-component system
K07659	0.000969067	0.000792028	0.000133276	0.000137752	1	0.0444252	1	-0.279626	0.00261839	-2.83723	0.00425491	-2.51317	two-component system, OmpR family, phosphate regulon response regulator OmpR	unclassified1	unclassified2	unclassified3	ko02020 & ko02026	Environmental Information Processing;Signal transduction;Two-component system & Cellular Processes;Cellular community - prokaryotes;Biofilm formation - Escherichia coli
K07666	0.000969067	0.000792028	0.000133276	0.000137752	1	0.0444252	1	-0.279626	0.00261839	-2.83723	0.00425491	-2.51317	two-component system, OmpR family, response regulator QseB	unclassified1	unclassified2	unclassified3	ko02020 & ko02024	Environmental Information Processing;Signal transduction;Two-component system & Cellular Processes;Cellular community - prokaryotes;Quorum sensing
K07669	0.000856821	0.00314174	0.000270829	0.000225842	1	-0.283482	0.0305184	1.95957	0.571783	-1.54952	5.45945e-08	-3.79257	two-component system, OmpR family, response regulator MprA	unclassified1	unclassified2	unclassified3	ko02020	Environmental Information Processing;Signal transduction;Two-component system
K07673	0.000969067	0.000792028	0.000133276	0.000137752	1	0.0444252	1	-0.279626	0.00261839	-2.83723	0.00425491	-2.51317	two-component system, NarL family, nitrate/nitrite sensor histidine kinase NarX	Transferases	Transferring phosphorus-containing groups	Protein-histidine kinases	ko02020	Environmental Information Processing;Signal transduction;Two-component system
K07684	0.000980145	0.000815975	0.000134221	0.000156553	1	0.22242	1	-0.252032	0.00261839	-2.84238	0.00947102	-2.36793	two-component system, NarL family, nitrate/nitrite response regulator NarL	unclassified1	unclassified2	unclassified3	ko02020	Environmental Information Processing;Signal transduction;Two-component system
K07706	0.00336085	0.0050578	0.00177559	0.00116678	1	-0.589005	1	0.592089	1	-0.891132	4.41793e-05	-2.07223	two-component system, LytTR family, sensor histidine kinase AgrC	Transferases	Transferring phosphorus-containing groups	Protein-histidine kinases	ko02020 & ko02024	Environmental Information Processing;Signal transduction;Two-component system & Cellular Processes;Cellular community - prokaryotes;Quorum sensing
K07707	0.00484358	0.00663788	0.00250391	0.00162882	1	-0.607632	1	0.463672	0.786909	-0.919208	3.20977e-05	-1.99051	two-component system, LytTR family, response regulator AgrA	unclassified1	unclassified2	unclassified3	ko02020 & ko02024	Environmental Information Processing;Signal transduction;Two-component system & Cellular Processes;Cellular community - prokaryotes;Quorum sensing
K07708	0.000969067	0.000792028	0.000133276	0.000137752	1	0.0444252	1	-0.279626	0.00261839	-2.83723	0.00425491	-2.51317	two-component system, NtrC family, nitrogen regulation sensor histidine kinase GlnL	Transferases	Transferring phosphorus-containing groups	Protein-histidine kinases	ko02020	Environmental Information Processing;Signal transduction;Two-component system
K07712	0.00097229	0.00079481	0.000135047	0.000140052	1	0.0491016	1	-0.279367	0.00261839	-2.82306	0.00300248	-2.49459	two-component system, NtrC family, nitrogen regulation response regulator GlnG	unclassified1	unclassified2	unclassified3	ko02020	Environmental Information Processing;Signal transduction;Two-component system
K07714	0.000363236	0.000157821	0.000590494	0.000591437	1	0.0320243	5.00218e-06	-1.21278	0.201678	0.691023	6.44816e-14	1.93583	two-component system, NtrC family, response regulator AtoC	unclassified1	unclassified2	unclassified3	ko02020	Environmental Information Processing;Signal transduction;Two-component system
K07717	0.000378598	0.00016471	0.000621545	0.000603942	1	-0.0116214	7.96884e-06	-1.2103	0.194964	0.706463	5.44742e-13	1.90514	two-component system, sensor histidine kinase GlnK	Transferases	Transferring phosphorus-containing groups	Protein-histidine kinases	ko02020	Environmental Information Processing;Signal transduction;Two-component system
K07739	0.000170132	0.00078824	6.17445e-05	2.3639e-05	1	-1.39335	0.00747557	2.28305	1	-1.35729	8.71084e-12	-5.03369	NA	Transferases	Acyltransferases	Transferring groups other than aminoacyl groups	NA	NA
K07746	0.00109308	0.000527012	0.00120822	0.000721498	1	-0.735308	0.0497741	-1.03906	1	0.143255	1	0.447005	NA	unclassified1	unclassified2	unclassified3	NA	NA
K07749	0.00201408	0.00306665	0.00144742	0.00133597	1	-0.0933468	0.719085	0.607425	1	-0.454433	0.0223007	-1.1552	NA	Transferases	Transferring sulfur-containing groups	CoA-transferases	NA	NA
K07757	0.00134432	0.00235081	0.000685219	0.000561539	1	-0.271218	0.62967	0.802023	0.978408	-0.945727	0.000143691	-2.01897	NA	Hydrolases	Acting on ester bonds	Phosphoric-monoester hydrolases	NA	NA
K07768	0.000858427	0.00326939	0.000270829	0.000225842	1	-0.283492	0.0226532	2.0145	0.571783	-1.55236	3.16885e-08	-3.85035	two-component system, OmpR family, sensor histidine kinase SenX3	Transferases	Transferring phosphorus-containing groups	Protein-histidine kinases	ko02020	Environmental Information Processing;Signal transduction;Two-component system
K07776	0.00086333	0.00327196	0.000276253	0.000234827	1	-0.254837	0.0199172	2.00687	0.571783	-1.533	3.12566e-08	-3.79471	two-component system, OmpR family, response regulator RegX3	unclassified1	unclassified2	unclassified3	ko02020	Environmental Information Processing;Signal transduction;Two-component system
K07777	0.000848356	0.000532585	0.000800978	0.000984037	1	0.313244	0.113633	-0.656445	1	-0.0773363	0.0271437	0.892352	two-component system, NarL family, sensor histidine kinase DegS	Transferases	Transferring phosphorus-containing groups	Protein-histidine kinases	ko02020	Environmental Information Processing;Signal transduction;Two-component system
K07783	0.00903366	0.00329429	0.0106853	0.00558541	0.759387	-0.928414	0.00151239	-1.42324	1	0.241253	1	0.736083	MFS transporter, OPA family, sugar phosphate sensor protein UhpC	unclassified1	unclassified2	unclassified3	ko02020	Environmental Information Processing;Signal transduction;Two-component system
K07793	0.0110597	0.00770438	0.0159761	0.0136851	1	-0.194456	0.00697378	-0.505142	0.0187061	0.533292	1.09816e-07	0.843979	putative tricarboxylic transport membrane protein	unclassified1	unclassified2	unclassified3	ko02020	Environmental Information Processing;Signal transduction;Two-component system
K07794	0.00108248	0.000689807	0.00148108	0.00128402	1	-0.179377	0.00351197	-0.633564	0.362491	0.456189	3.26954e-06	0.910377	putative tricarboxylic transport membrane protein	unclassified1	unclassified2	unclassified3	ko02020	Environmental Information Processing;Signal transduction;Two-component system
K07795	0.000515219	0.000366808	0.000733816	0.000729544	1	0.0197073	0.198633	-0.482747	0.591706	0.511739	6.89039e-05	1.01419	putative tricarboxylic transport membrane protein	unclassified1	unclassified2	unclassified3	ko02020	Environmental Information Processing;Signal transduction;Two-component system
K07812	0.00215191	0.0015142	0.000319223	0.000138164	1	-1.21112	1	-0.486226	0.0118811	-2.72431	3.74811e-05	-3.44921	trimethylamine-N-oxide reductase (cytochrome c)	Oxidoreductases	Acting on other nitrogenous compounds as donors	With a cytochrome as acceptor	ko00680	Metabolism;Energy metabolism;Methane metabolism
K07813	0.00208365	0.00114996	0.00306297	0.00251385	1	-0.287813	0.0035822	-0.842312	0.526763	0.576554	2.2146e-05	1.13105	accessory gene regulator B	unclassified1	unclassified2	unclassified3	ko02020 & ko02024	Environmental Information Processing;Signal transduction;Two-component system & Cellular Processes;Cellular community - prokaryotes;Quorum sensing
K08068	0.000278558	0.000123797	9.55851e-05	0	1.19478e-20	-22.5563	1	-1.10539	1	-1.49979	1.58279e-26	-22.9507	UDP-N-acetylglucosamine 2-epimerase (hydrolysing)	Hydrolases	Glycosylases	Glycosidases, i.e. enzymes that hydrolyse O- and S-glycosyl compounds	ko00520 & ko00541	Metabolism;Carbohydrate metabolism;Amino sugar and nucleotide sugar metabolism & Metabolism;Glycan biosynthesis and metabolism;O-Antigen nucleotide sugar biosynthesis
K08092	0.00101662	0.000723062	0.00142994	0.00143243	1	0.0309462	0.1965	-0.481753	0.716491	0.493021	7.54498e-05	1.00572	3-dehydro-L-gulonate 2-dehydrogenase	Oxidoreductases	Acting on the CH-OH group of donors	With NAD+ or NADP+ as acceptor	ko00040 & ko00053	Metabolism;Carbohydrate metabolism;Pentose and glucuronate interconversions & Metabolism;Carbohydrate metabolism;Ascorbate and aldarate metabolism
K08094	0.00202612	0.00425286	0.00132211	0.00156604	1	0.254402	0.0267855	1.10765	1	-0.565816	0.00144092	-1.41906	6-phospho-3-hexuloisomerase	Isomerases	Intramolecular oxidoreductases	Interconverting aldoses and ketoses, and related compounds	ko00030 & ko00680	Metabolism;Carbohydrate metabolism;Pentose phosphate pathway & Metabolism;Energy metabolism;Methane metabolism
K08151	0.000905721	0.000726269	9.03626e-05	4.11518e-07	5.61327e-05	-7.71183	1	-0.299565	0.269132	-3.291	5.2373e-14	-10.7033	NA	unclassified1	unclassified2	unclassified3	NA	NA
K08153	0.001453	0.00156088	0.000792638	0.000633865	1	-0.31118	1	0.112802	1	-0.847698	0.0424153	-1.27168	NA	unclassified1	unclassified2	unclassified3	NA	NA
K08161	0.0060525	0.00800543	0.00283697	0.00198582	1	-0.501516	1	0.409536	0.282318	-1.06543	7.02458e-06	-1.97648	NA	unclassified1	unclassified2	unclassified3	NA	NA
K08168	0.000899747	0.00338942	0.000295892	0.000242897	1	-0.301026	0.0157497	1.995	0.569128	-1.49828	1.20239e-08	-3.79431	NA	unclassified1	unclassified2	unclassified3	NA	NA
K08217	0.00589956	0.00339559	0.00865908	0.00670381	1	-0.347675	0.000121287	-0.769822	0.0993225	0.555554	7.35552e-07	0.977701	NA	unclassified1	unclassified2	unclassified3	NA	NA
K08223	0.00776806	0.00500279	0.0110591	0.00701903	0.428206	-0.641375	0.047835	-0.615044	0.571783	0.509436	0.486038	0.483105	NA	unclassified1	unclassified2	unclassified3	NA	NA
K08256	2.86113e-06	0.000421445	0	0	1	0	1.20524e-06	7.1758	1	-1.93255	3.1106e-08	-8.85378	phosphatidyl-myo-inositol alpha-mannosyltransferase	Transferases	Glycosyltransferases	Hexosyltransferases	ko00571	Metabolism;Glycan biosynthesis and metabolism;Lipoarabinomannan (LAM) biosynthesis
K08281	0.000970672	0.00100291	0.000133276	0.00013809	1	0.0474585	1	0.0580127	0.00261839	-2.83942	0.000255335	-2.84997	nicotinamidase/pyrazinamidase	Hydrolases	Acting on carbon-nitrogen bonds, other than peptide bonds	In linear amides	ko00760	Metabolism;Metabolism of cofactors and vitamins;Nicotinate and nicotinamide metabolism
K08300	0.00211924	0.00448987	0.000674228	0.000655009	1	-0.0358515	0.0745771	1.12502	0.0100214	-1.59568	6.94459e-10	-2.75655	ribonuclease E	Hydrolases	Acting on ester bonds	Endoribonucleases producing 5'-phosphomonoesters	ko03018	Genetic Information Processing;Folding, sorting and degradation;RNA degradation
K08304	0.00126081	0.0011375	0.000403399	0.000428829	1	0.10833	1	-0.125784	0.00172122	-1.62417	0.00261448	-1.39005	NA	Lyases	Carbon-oxygen lyases	Acting on polysaccharides	NA	NA
K08305	0.00126081	0.0011375	0.000403399	0.000428829	1	0.10833	1	-0.125784	0.00172122	-1.62417	0.00261448	-1.39005	NA	Lyases	Carbon-oxygen lyases	Acting on polysaccharides	NA	NA
K08313	0.000213253	0.000977593	0.000106048	0.000167391	1	0.661318	0.000141067	2.23211	1	-0.948529	3.12484e-05	-2.51932	NA	Lyases	Carbon-carbon lyases	Aldehyde-lyases	NA	NA
K08314	0.000197806	0.000966886	9.84457e-05	0.00016098	1	0.713387	0.000107392	2.33002	1	-0.940072	4.23129e-05	-2.55671	NA	Lyases	Carbon-carbon lyases	Aldehyde-lyases	NA	NA
K08317	7.19502e-05	0.000702357	4.29131e-05	0.000137679	0.46185	1.69565	5.81359e-07	3.26225	1	-0.757928	0.0038322	-2.32453	NA	Oxidoreductases	Acting on the CH-OH group of donors	With NAD+ or NADP+ as acceptor	NA	NA
K08321	0.00168791	0.001324	0.00267316	0.00241046	1	-0.123914	0.483572	-0.342264	0.0187061	0.661833	2.57818e-05	0.880183	3-hydroxy-5-phosphonooxypentane-2,4-dione thiolase	Transferases	Acyltransferases	Transferring groups other than aminoacyl groups	ko02024	Cellular Processes;Cellular community - prokaryotes;Quorum sensing
K08322	0.00167526	0.00137203	0.00224413	0.00238379	1	0.113589	1	-0.284959	0.91258	0.420062	0.000647182	0.81861	L-gulonate 5-dehydrogenase	Oxidoreductases	Acting on the CH-OH group of donors	With NAD+ or NADP+ as acceptor	ko00040	Metabolism;Carbohydrate metabolism;Pentose and glucuronate interconversions
K08368	0.00269462	0.00365345	0.00131147	0.00104275	1	-0.316937	1	0.444821	0.406253	-1.00882	9.93301e-05	-1.77057	NA	unclassified1	unclassified2	unclassified3	NA	NA
K08369	0.00254126	0.00642315	0.00161528	0.00182096	1	0.177884	0.000451683	1.36739	1	-0.608172	1.77093e-06	-1.79768	NA	unclassified1	unclassified2	unclassified3	NA	NA
K08372	0.00102838	0.00414038	0.000332573	0.000249481	1	-0.433548	0.0102796	2.09274	0.571783	-1.5186	1.81167e-09	-4.04489	putative serine protease PepD	Hydrolases	Acting on peptide bonds (peptidases)	Serine endopeptidases	ko02020	Environmental Information Processing;Signal transduction;Two-component system
K08659	0.0128293	0.0227434	0.00541086	0.00387351	1	-0.472661	0.193698	0.851667	0.100994	-1.19761	1.20856e-09	-2.52194	NA	Hydrolases	Acting on peptide bonds (peptidases)	Acting on peptide bonds (peptidases)	NA	NA
K08678	0.0155452	0.00933383	0.0267123	0.0269418	1	0.032903	0.0745771	-0.717537	0.159107	0.786857	1.12115e-07	1.5373	UDP-glucuronate decarboxylase	Lyases	Carbon-carbon lyases	Carboxy-lyases	ko00520	Metabolism;Carbohydrate metabolism;Amino sugar and nucleotide sugar metabolism
K08717	0.0104859	0.00744865	0.0181333	0.0224483	1	0.33143	0.321393	-0.482278	0.0578648	0.789631	2.94486e-10	1.60334	NA	unclassified1	unclassified2	unclassified3	NA	NA
K08724	0.00293971	0.00398419	0.00152518	0.00110363	1	-0.454298	1	0.445818	0.591706	-0.915776	4.48261e-05	-1.81589	penicillin-binding protein 2B	unclassified1	unclassified2	unclassified3	ko00550	Metabolism;Glycan biosynthesis and metabolism;Peptidoglycan biosynthesis
K08728	0.00277616	0.00386656	0.00139308	0.000947524	1	-0.54252	1	0.487026	0.591706	-0.961628	1.66016e-05	-1.99117	NA	Transferases	Glycosyltransferases	Pentosyltransferases	NA	NA
K08744	0.00510851	0.00708197	0.00507366	0.00391013	1	-0.35878	0.165693	0.49185	1	0.0152751	0.00261448	-0.835355	cardiolipin synthase (CMP-forming)	Transferases	Transferring phosphorus-containing groups	Transferases for other substituted phosphate groups	ko00564	Metabolism;Lipid metabolism;Glycerophospholipid metabolism
K08884	0.0614126	0.0880229	0.0644691	0.065401	1	0.0566878	0.0257342	0.535993	1	0.0913538	0.523701	-0.387951	NA	Transferases	Transferring phosphorus-containing groups	Protein-serine/threonine kinases	NA	NA
K08963	0.00649986	0.00458524	0.00856436	0.00666219	1	-0.338675	0.0492365	-0.483408	0.554369	0.406961	0.0183639	0.551694	methylthioribose-1-phosphate isomerase	Isomerases	Intramolecular oxidoreductases	Interconverting aldoses and ketoses, and related compounds	ko00270	Metabolism;Amino acid metabolism;Cysteine and methionine metabolism
K08969	0.00114708	0.00127371	0.000553963	0.000310254	1	-0.826683	1	0.170571	0.716491	-1.01694	0.000138953	-2.01419	L-glutamine---4-(methylsulfanyl)-2-oxobutanoate aminotransferase	Transferases	Transferring nitrogenous groups	Transaminases	ko00270	Metabolism;Amino acid metabolism;Cysteine and methionine metabolism
K08972	0.0023742	0.00503863	0.00107646	0.00087348	1	-0.297553	0.0745771	1.12808	0.342183	-1.08474	1.25417e-08	-2.51038	NA	unclassified1	unclassified2	unclassified3	NA	NA
K08978	0.00968461	0.00680202	0.0131322	0.0107019	1	-0.274135	0.00632522	-0.491519	0.0891023	0.446665	4.77509e-05	0.664049	NA	unclassified1	unclassified2	unclassified3	NA	NA
K08981	0.000925386	0.00319608	0.000341972	0.000346034	1	0.00455198	0.0114649	1.86225	0.591706	-1.33845	1.75141e-07	-3.19615	NA	unclassified1	unclassified2	unclassified3	NA	NA
K08982	0.000259067	2.77553e-05	0.000616343	0.000260331	1	-1.24293	1.94334e-08	-3.20149	0.631306	1.23889	1.05807e-07	3.19745	NA	unclassified1	unclassified2	unclassified3	NA	NA
K08986	0.000313679	0.000146152	0.00040138	0.00031645	1	-0.307289	0.0225582	-1.05615	1	0.364092	0.0190726	1.11296	NA	unclassified1	unclassified2	unclassified3	NA	NA
K08987	0.00269301	0.0037886	0.00134917	0.000920429	1	-0.53816	1	0.500123	0.591706	-0.964706	1.53579e-05	-2.00299	NA	unclassified1	unclassified2	unclassified3	NA	NA
K08996	0.00131367	0.00114103	0.000583026	0.000315701	1	-0.874093	1	-0.177225	0.558988	-1.13316	0.00164194	-1.83002	NA	unclassified1	unclassified2	unclassified3	NA	NA
K09001	0.000974169	0.000794782	0.000138478	0.00014619	1	0.0750485	1	-0.282346	0.00261839	-2.79032	0.00339178	-2.43293	anhydro-N-acetylmuramic acid kinase	Transferases	Transferring phosphorus-containing groups	Phosphotransferases with an alcohol group as acceptor	ko00520	Metabolism;Carbohydrate metabolism;Amino sugar and nucleotide sugar metabolism
K09005	0.00103732	0.0013716	0.000145895	2.40505e-05	0.324846	-2.61125	1	0.419309	0.00397513	-2.78854	4.0153e-15	-5.8191	NA	unclassified1	unclassified2	unclassified3	NA	NA
K09007	0.00119604	0.000943839	0.000360486	0.000291488	1	-0.281561	1	-0.311418	0.00261839	-1.70789	0.000673002	-1.67804	GTP cyclohydrolase IB	Hydrolases	Acting on carbon-nitrogen bonds, other than peptide bonds	In cyclic amidines	ko00790	Metabolism;Metabolism of cofactors and vitamins;Folate biosynthesis
K09009	0.000858427	0.00335214	0.000270829	0.000225842	1	-0.28348	0.018672	2.05095	0.571783	-1.55236	2.37822e-08	-3.88679	NA	unclassified1	unclassified2	unclassified3	NA	NA
K09118	0.000931054	0.00339566	0.000346776	0.000294913	1	-0.247151	0.00523544	1.94523	0.591706	-1.32199	4.07231e-09	-3.51437	NA	unclassified1	unclassified2	unclassified3	NA	NA
K09121	0.00658424	0.00545857	0.00801547	0.00785053	1	-0.00550372	0.365488	-0.258946	0.74754	0.292666	0.000602011	0.546108	NA	Lyases	Other lyases	Sole sub-subclass for lyases that do not belong in the other subclasses	NA	NA
K09132	1.11235e-05	2.85782e-05	6.48439e-06	8.29391e-06	1	0.300598	0.0745771	1.34424	NA	-0.749183	0.0365399	-1.79282	NA	unclassified1	unclassified2	unclassified3	NA	NA
K09155	0.00345367	0.0058864	0.0015802	0.00105079	1	-0.574586	0.553288	0.777204	0.43769	-1.09085	1.36956e-07	-2.44264	NA	unclassified1	unclassified2	unclassified3	NA	NA
K09157	0.0644039	0.0687157	0.0535284	0.0509889	1	-0.0354389	1	0.109222	0.455349	-0.270778	0.0019024	-0.415439	NA	unclassified1	unclassified2	unclassified3	NA	NA
K09167	0.00094119	0.0032405	0.000330986	0.000307402	1	-0.121939	0.018672	1.85562	0.571783	-1.41159	7.35891e-08	-3.38915	NA	unclassified1	unclassified2	unclassified3	NA	NA
K09251	0.000619251	0.000349895	0.00102784	0.000682904	1	-0.575589	0.0745771	-0.820791	0.591706	0.732216	0.0380289	0.977418	putrescine aminotransferase	Transferases	Transferring nitrogenous groups	Transaminases	ko00310 & ko00330	Metabolism;Amino acid metabolism;Lysine degradation & Metabolism;Amino acid metabolism;Arginine and proline metabolism
K09384	0.00405656	0.00720515	0.00291064	0.00233449	1	-0.315524	0.128221	0.856006	1	-0.438023	0.000209509	-1.60955	NA	unclassified1	unclassified2	unclassified3	NA	NA
K09459	0.000528718	0.000403958	0.000727432	0.000736382	1	0.0440143	0.551475	-0.381686	0.739818	0.462694	0.000374763	0.888395	phosphonopyruvate decarboxylase	Lyases	Carbon-carbon lyases	Carboxy-lyases	ko00440 & ko00998	Metabolism;Metabolism of other amino acids;Phosphonate and phosphinate metabolism & Metabolism;Biosynthesis of other secondary metabolites;Biosynthesis of various antibiotics
K09685	0.00296217	0.00400742	0.00152752	0.00114912	1	-0.397739	1	0.443084	0.57764	-0.92535	8.19403e-05	-1.76617	NA	unclassified1	unclassified2	unclassified3	NA	NA
K09692	0.00317884	0.0023013	0.00378688	0.00386544	1	0.0542706	0.000344052	-0.452395	0.591706	0.260487	7.81345e-11	0.767152	teichoic acid transport system permease protein	unclassified1	unclassified2	unclassified3	ko02010	Environmental Information Processing;Membrane transport;ABC transporters
K09698	0.00294661	0.00398849	0.0015088	0.00114931	1	-0.380165	1	0.443835	0.571783	-0.935749	0.00010561	-1.75975	nondiscriminating glutamyl-tRNA synthetase	Ligases	Forming carbon-oxygen bonds	Ligases forming aminoacyl-tRNA and related compounds	ko00970	Genetic Information Processing;Translation;Aminoacyl-tRNA biosynthesis
K09705	0.0009509	0.003289	0.000305706	0.000247273	1	-0.322073	0.0230087	1.86604	0.423354	-1.53585	7.66088e-09	-3.72396	NA	unclassified1	unclassified2	unclassified3	NA	NA
K09707	0.00122349	0.000875168	0.00202706	0.00177563	1	-0.16176	0.0745771	-0.473975	0.00689476	0.728235	2.98816e-07	1.04045	NA	unclassified1	unclassified2	unclassified3	NA	NA
K09749	0.00495061	0.00289454	0.00752859	0.00643059	1	-0.202033	0.000616307	-0.751762	0.0674349	0.612414	1.17881e-08	1.16214	NA	unclassified1	unclassified2	unclassified3	NA	NA
K09764	0.00142813	0.00104921	0.00169538	0.00183652	1	0.142629	0.0745771	-0.417079	1	0.255816	5.93026e-06	0.815523	NA	unclassified1	unclassified2	unclassified3	NA	NA
K09766	0.00119831	0.000735444	0.00118254	0.00151472	1	0.376308	0.049817	-0.687806	1	-0.0118435	0.000147943	1.05227	NA	unclassified1	unclassified2	unclassified3	NA	NA
K09769	0.00658159	0.0049674	0.0109907	0.00953663	1	-0.184401	0.437095	-0.407913	0.0317146	0.744691	0.000101983	0.968203	2',3'-cyclic-nucleotide 2'-phosphodiesterase	Hydrolases	Acting on ester bonds	Phosphoric-diester hydrolases	ko00230 & ko00240	Metabolism;Nucleotide metabolism;Purine metabolism & Metabolism;Nucleotide metabolism;Pyrimidine metabolism
K09770	0.00125525	0.000811448	0.00119696	0.00157023	1	0.410182	0.0593674	-0.61153	1	-0.0616516	0.000122032	0.96006	NA	unclassified1	unclassified2	unclassified3	NA	NA
K09773	0.00356249	0.0050443	0.0015884	0.00122305	1	-0.365889	1	0.508033	0.129524	-1.14092	1.68599e-06	-2.01484	NA	Transferases	Transferring phosphorus-containing groups	Protein-serine/threonine kinases	NA	NA
K09788	0.000508309	0.000361531	0.000714971	0.000716215	1	0.030377	0.200692	-0.484531	0.720878	0.493664	8.89555e-05	1.00857	2-methylaconitate isomerase	Isomerases	Intramolecular oxidoreductases	Transposing C=C bonds	ko00640	Metabolism;Carbohydrate metabolism;Propanoate metabolism
K09791	0.00126081	0.0011375	0.000403399	0.000428829	1	0.10833	1	-0.125784	0.00172122	-1.62417	0.00261448	-1.39005	NA	unclassified1	unclassified2	unclassified3	NA	NA
K09793	0.0088782	0.00571118	0.0113656	0.00715275	0.428206	-0.653129	0.0387333	-0.613781	1	0.358957	1	0.319608	NA	unclassified1	unclassified2	unclassified3	NA	NA
K09796	0.000278558	0.000123797	9.55851e-05	0	1.19478e-20	-22.5563	1	-1.10539	1	-1.49979	1.58279e-26	-22.9507	NA	unclassified1	unclassified2	unclassified3	NA	NA
K09801	0.000969067	0.000792028	0.000133276	0.000137752	1	0.0444252	1	-0.279626	0.00261839	-2.83723	0.00425491	-2.51317	NA	unclassified1	unclassified2	unclassified3	NA	NA
K09809	0.00244361	0.0013056	0.00276532	0.00232263	1	-0.240582	2.20999e-05	-0.894824	1	0.191849	0.00025006	0.846091	CDP-glycerol glycerophosphotransferase	Transferases	Transferring phosphorus-containing groups	Transferases for other substituted phosphate groups	ko00552	Metabolism;Glycan biosynthesis and metabolism;Teichoic acid biosynthesis
K09858	0.00126081	0.0011375	0.000403399	0.000428829	1	0.10833	1	-0.125784	0.00172122	-1.62417	0.00261448	-1.39005	NA	unclassified1	unclassified2	unclassified3	NA	NA
K09862	0.000969067	0.000792028	0.000133276	0.000137752	1	0.0444252	1	-0.279626	0.00261839	-2.83723	0.00425491	-2.51317	NA	unclassified1	unclassified2	unclassified3	NA	NA
K09889	0.00126081	0.0011375	0.000403399	0.000428829	1	0.10833	1	-0.125784	0.00172122	-1.62417	0.00261448	-1.39005	NA	unclassified1	unclassified2	unclassified3	NA	NA
K09925	0.000508309	0.000361531	0.000714971	0.000716215	1	0.030377	0.200692	-0.484531	0.720878	0.493664	8.89555e-05	1.00857	NA	unclassified1	unclassified2	unclassified3	NA	NA
K09935	0.00130061	0.000924882	0.00241399	0.00165672	1	-0.542261	0.283017	-0.487954	0.0100214	0.898722	0.00682066	0.844415	NA	Hydrolases	Glycosylases	Hydrolysing N-glycosyl compounds	NA	NA
K09937	0.00126081	0.0011375	0.000403399	0.000428829	1	0.10833	1	-0.125784	0.00172122	-1.62417	0.00261448	-1.39005	NA	unclassified1	unclassified2	unclassified3	NA	NA
K09963	0.00374877	0.00531973	0.00239297	0.00196212	1	-0.267221	1	0.506839	1	-0.620964	0.00425491	-1.39502	NA	unclassified1	unclassified2	unclassified3	NA	NA
K09969	0.000969067	0.000792028	0.000133276	0.000137752	1	0.0444252	1	-0.279626	0.00261839	-2.83723	0.00425491	-2.51317	general L-amino acid transport system substrate-binding protein	unclassified1	unclassified2	unclassified3	ko02010	Environmental Information Processing;Membrane transport;ABC transporters
K09970	0.000969067	0.000792028	0.000133276	0.000137752	1	0.0444252	1	-0.279626	0.00261839	-2.83723	0.00425491	-2.51317	general L-amino acid transport system permease protein	unclassified1	unclassified2	unclassified3	ko02010	Environmental Information Processing;Membrane transport;ABC transporters
K09971	0.000969067	0.000792028	0.000133276	0.000137752	1	0.0444252	1	-0.279626	0.00261839	-2.83723	0.00425491	-2.51317	general L-amino acid transport system permease protein	unclassified1	unclassified2	unclassified3	ko02010	Environmental Information Processing;Membrane transport;ABC transporters
K09974	0.00121861	0.00359201	0.000682327	0.000648752	1	-0.0620015	0.0024215	1.61987	1	-0.763209	3.59507e-07	-2.44508	NA	unclassified1	unclassified2	unclassified3	NA	NA
K09976	0.00295143	0.0039964	0.00153897	0.00112152	1	-0.444169	1	0.444577	0.591706	-0.908578	5.44332e-05	-1.79732	NA	unclassified1	unclassified2	unclassified3	NA	NA
K09989	0.00291619	0.00171781	0.00443685	0.00353426	1	-0.299498	0.0188903	-0.733592	0.327346	0.612987	8.89555e-05	1.04708	NA	unclassified1	unclassified2	unclassified3	NA	NA
K09994	0.000589879	0.000560412	0.00077654	0.000883391	1	0.211013	1	-0.0742612	1	0.396431	0.0310324	0.681705	(aminoalkyl)phosphonate N-acetyltransferase	Transferases	Acyltransferases	Transferring groups other than aminoacyl groups	ko00440	Metabolism;Metabolism of other amino acids;Phosphonate and phosphinate metabolism
K10001	0.000969067	0.000792028	0.000133276	0.000137752	1	0.0444252	1	-0.279626	0.00261839	-2.83723	0.00425491	-2.51317	glutamate/aspartate transport system substrate-binding protein	unclassified1	unclassified2	unclassified3	ko02010 & ko02020	Environmental Information Processing;Membrane transport;ABC transporters & Environmental Information Processing;Signal transduction;Two-component system
K10002	0.000969067	0.000792028	0.000133276	0.000137752	1	0.0444252	1	-0.279626	0.00261839	-2.83723	0.00425491	-2.51317	glutamate/aspartate transport system permease protein	unclassified1	unclassified2	unclassified3	ko02010 & ko02020	Environmental Information Processing;Membrane transport;ABC transporters & Environmental Information Processing;Signal transduction;Two-component system
K10003	0.000969067	0.000792028	0.000133276	0.000137752	1	0.0444252	1	-0.279626	0.00261839	-2.83723	0.00425491	-2.51317	glutamate/aspartate transport system permease protein	unclassified1	unclassified2	unclassified3	ko02010 & ko02020	Environmental Information Processing;Membrane transport;ABC transporters & Environmental Information Processing;Signal transduction;Two-component system
K10004	0.000969067	0.000792028	0.000133276	0.000137752	1	0.0444252	1	-0.279626	0.00261839	-2.83723	0.00425491	-2.51317	glutamate/aspartate transport system ATP-binding protein	Translocases	Catalysing the translocation of amino acids and peptides	Linked to the hydrolysis of a nucleoside triphosphate	ko02010 & ko02020	Environmental Information Processing;Membrane transport;ABC transporters & Environmental Information Processing;Signal transduction;Two-component system
K10005	0.00102838	0.00414038	0.000332573	0.000249481	1	-0.433548	0.0102796	2.09274	0.571783	-1.5186	1.81167e-09	-4.04489	glutamate transport system substrate-binding protein	unclassified1	unclassified2	unclassified3	ko02010	Environmental Information Processing;Membrane transport;ABC transporters
K10006	0.00102838	0.00414038	0.000332573	0.000249481	1	-0.433548	0.0102796	2.09274	0.571783	-1.5186	1.81167e-09	-4.04489	glutamate transport system permease protein	unclassified1	unclassified2	unclassified3	ko02010	Environmental Information Processing;Membrane transport;ABC transporters
K10007	0.00102838	0.00414038	0.000332573	0.000249481	1	-0.433548	0.0102796	2.09274	0.571783	-1.5186	1.81167e-09	-4.04489	glutamate transport system permease protein	unclassified1	unclassified2	unclassified3	ko02010	Environmental Information Processing;Membrane transport;ABC transporters
K10008	0.00102838	0.00414038	0.000332573	0.000249481	1	-0.433548	0.0102796	2.09274	0.571783	-1.5186	1.81167e-09	-4.04489	glutamate transport system ATP-binding protein	Translocases	Catalysing the translocation of amino acids and peptides	Linked to the hydrolysis of a nucleoside triphosphate	ko02010	Environmental Information Processing;Membrane transport;ABC transporters
K10010	0.00140268	0.00174307	0.000778078	0.000677029	1	-0.186884	1	0.325	0.825026	-0.821387	0.00771039	-1.33327	L-cystine transport system ATP-binding protein	Translocases	Catalysing the translocation of amino acids and peptides	Linked to the hydrolysis of a nucleoside triphosphate	ko02010	Environmental Information Processing;Membrane transport;ABC transporters
K10039	0.0045249	0.006862	0.00218925	0.00145601	1	-0.576938	1	0.610285	0.543776	-1.01283	1.29476e-06	-2.20006	aspartate/glutamate/glutamine transport system substrate-binding protein	unclassified1	unclassified2	unclassified3	ko02010	Environmental Information Processing;Membrane transport;ABC transporters
K10040	0.00594307	0.00760257	0.00292269	0.00194834	1	-0.574133	1	0.364187	0.531924	-0.991418	2.57818e-05	-1.92974	aspartate/glutamate/glutamine transport system permease protein	unclassified1	unclassified2	unclassified3	ko02010	Environmental Information Processing;Membrane transport;ABC transporters
K10041	0.00297104	0.00380163	0.00146142	0.000974356	1	-0.573765	1	0.364439	0.548506	-0.991277	3.06426e-05	-1.92948	aspartate/glutamate/glutamine transport system ATP-binding protein	Translocases	Catalysing the translocation of amino acids and peptides	Linked to the hydrolysis of a nucleoside triphosphate	ko02010	Environmental Information Processing;Membrane transport;ABC transporters
K10117	0.042337	0.060668	0.0416223	0.0453839	1	0.157769	0.030145	0.536695	1	-0.00184453	0.634836	-0.380771	raffinose/stachyose/melibiose transport system substrate-binding protein	unclassified1	unclassified2	unclassified3	ko02010	Environmental Information Processing;Membrane transport;ABC transporters
K10118	0.0387141	0.0598815	0.0362759	0.0404997	1	0.19145	0.00536222	0.648858	1	-0.068231	0.0996973	-0.525639	raffinose/stachyose/melibiose transport system permease protein	unclassified1	unclassified2	unclassified3	ko02010	Environmental Information Processing;Membrane transport;ABC transporters
K10119	0.0461406	0.069871	0.0423461	0.0478545	1	0.205705	0.0101933	0.618184	1	-0.0973214	0.124574	-0.509801	raffinose/stachyose/melibiose transport system permease protein	unclassified1	unclassified2	unclassified3	ko02010	Environmental Information Processing;Membrane transport;ABC transporters
K10120	3.13155e-05	7.06662e-05	1.94771e-05	2.74012e-05	1	0.424403	0.0745771	1.17469	NA	-0.656457	0.0369121	-1.40675	NA	unclassified1	unclassified2	unclassified3	NA	NA
K10121	3.13155e-05	7.06662e-05	1.94771e-05	2.74012e-05	1	0.424403	0.0745771	1.17469	NA	-0.656457	0.0369121	-1.40675	NA	unclassified1	unclassified2	unclassified3	NA	NA
K10122	3.13155e-05	7.06662e-05	1.94771e-05	2.74012e-05	1	0.424403	0.0745771	1.17469	NA	-0.656457	0.0369121	-1.40675	NA	unclassified1	unclassified2	unclassified3	NA	NA
K10192	0.00173235	0.00111726	0.00300947	0.0025378	1	-0.238639	0.0745771	-0.634537	0.062387	0.803099	1.93097e-05	1.199	oligogalacturonide transport system substrate-binding protein	unclassified1	unclassified2	unclassified3	ko02010	Environmental Information Processing;Membrane transport;ABC transporters
K10193	0.00154534	0.00112702	0.00215737	0.00216881	1	0.0358526	0.256256	-0.445161	0.6938	0.482293	9.65929e-05	0.963307	oligogalacturonide transport system permease protein	unclassified1	unclassified2	unclassified3	ko02010	Environmental Information Processing;Membrane transport;ABC transporters
K10194	0.00152493	0.00108459	0.00214491	0.00214864	1	0.0311363	0.192221	-0.480775	0.710234	0.492803	6.89795e-05	1.00471	oligogalacturonide transport system permease protein	unclassified1	unclassified2	unclassified3	ko02010	Environmental Information Processing;Membrane transport;ABC transporters
K10353	0.00143256	0.00230031	0.000679484	0.00046093	1	-0.546108	1	0.68565	0.844413	-1.04417	4.01381e-05	-2.27593	deoxyadenosine kinase	Transferases	Transferring phosphorus-containing groups	Phosphotransferases with an alcohol group as acceptor	ko00230	Metabolism;Nucleotide metabolism;Purine metabolism
K10441	0.0255726	0.0219659	0.0323754	0.0304839	1	-0.064057	1	-0.208995	0.358476	0.352459	0.0039518	0.497396	ribose transport system ATP-binding protein	Translocases	Catalysing the translocation of carbohydrates and their derivatives	Linked to the hydrolysis of a nucleoside triphosphate	ko02010	Environmental Information Processing;Membrane transport;ABC transporters
K10546	0.00170364	0.00133297	0.00246149	0.00221297	1	-0.125777	0.15003	-0.342258	0.0211549	0.536697	8.76591e-06	0.753178	putative multiple sugar transport system substrate-binding protein	unclassified1	unclassified2	unclassified3	ko02010	Environmental Information Processing;Membrane transport;ABC transporters
K10547	0.00149528	0.00117517	0.00230937	0.0019889	1	-0.185122	0.265505	-0.338073	0.00814081	0.626577	2.69777e-05	0.779528	putative multiple sugar transport system permease protein	unclassified1	unclassified2	unclassified3	ko02010	Environmental Information Processing;Membrane transport;ABC transporters
K10548	0.00200352	0.00145405	0.00302487	0.00270539	1	-0.131109	0.0463789	-0.452812	0.00859796	0.594198	3.88724e-08	0.915901	putative multiple sugar transport system ATP-binding protein	unclassified1	unclassified2	unclassified3	ko02010	Environmental Information Processing;Membrane transport;ABC transporters
K10549	1.11235e-05	2.85782e-05	6.48439e-06	8.29391e-06	1	0.300598	0.0745771	1.34424	NA	-0.749183	0.0365399	-1.79282	D-allose transport system substrate-binding protein	unclassified1	unclassified2	unclassified3	ko02010	Environmental Information Processing;Membrane transport;ABC transporters
K10551	0.000508309	0.000361531	0.000714971	0.000716215	1	0.030377	0.200692	-0.484531	0.720878	0.493664	8.89555e-05	1.00857	D-allose transport system ATP-binding protein	Translocases	Catalysing the translocation of carbohydrates and their derivatives	Linked to the hydrolysis of a nucleoside triphosphate	ko02010	Environmental Information Processing;Membrane transport;ABC transporters
K10555	0.00106176	0.000712282	0.00182567	0.0015964	1	-0.162934	0.0576838	-0.57346	0.00711411	0.77761	3.44871e-08	1.18814	AI-2 transport system substrate-binding protein	unclassified1	unclassified2	unclassified3	ko02010 & ko02024	Environmental Information Processing;Membrane transport;ABC transporters & Cellular Processes;Cellular community - prokaryotes;Quorum sensing
K10556	0.00106176	0.000712282	0.00182567	0.0015964	1	-0.162934	0.0576838	-0.57346	0.00711411	0.77761	3.44871e-08	1.18814	AI-2 transport system permease protein	unclassified1	unclassified2	unclassified3	ko02010 & ko02024	Environmental Information Processing;Membrane transport;ABC transporters & Cellular Processes;Cellular community - prokaryotes;Quorum sensing
K10557	0.00106176	0.000712282	0.00182567	0.0015964	1	-0.162934	0.0576838	-0.57346	0.00711411	0.77761	3.44871e-08	1.18814	AI-2 transport system permease protein	unclassified1	unclassified2	unclassified3	ko02010 & ko02024	Environmental Information Processing;Membrane transport;ABC transporters & Cellular Processes;Cellular community - prokaryotes;Quorum sensing
K10558	0.00106176	0.000712282	0.00182567	0.0015964	1	-0.162934	0.0576838	-0.57346	0.00711411	0.77761	3.44871e-08	1.18814	AI-2 transport system ATP-binding protein	unclassified1	unclassified2	unclassified3	ko02010 & ko02024	Environmental Information Processing;Membrane transport;ABC transporters & Cellular Processes;Cellular community - prokaryotes;Quorum sensing
K10559	0.000547352	0.000420943	0.000742554	0.0007682	1	0.0737757	0.613497	-0.370222	0.825026	0.447413	0.000292641	0.89141	rhamnose transport system substrate-binding protein	unclassified1	unclassified2	unclassified3	ko02010	Environmental Information Processing;Membrane transport;ABC transporters
K10562	0.00101662	0.000723062	0.00142994	0.00143243	1	0.0309462	0.1965	-0.481753	0.716491	0.493021	7.54498e-05	1.00572	rhamnose transport system ATP-binding protein	unclassified1	unclassified2	unclassified3	ko02010	Environmental Information Processing;Membrane transport;ABC transporters
K10563	0.00594673	0.00582825	0.00435926	0.00303966	1	-0.511068	1	-0.0238754	1	-0.427808	0.0199622	-0.915001	formamidopyrimidine-DNA glycosylase	Lyases	Carbon-oxygen lyases	Other carbon-oxygen lyases	ko03410	Genetic Information Processing;Replication and repair;Base excision repair
K10670	0.00378035	0.00292332	0.00492743	0.00500127	1	0.0494417	0.274347	-0.367471	0.818839	0.387306	9.7137e-05	0.804219	NA	Oxidoreductases	Catalysing the reaction X-H + Y-H = X-Y	With a disulfide as acceptor	NA	NA
K10672	0.00172912	0.00131197	0.0023218	0.00233847	1	0.0385277	0.417465	-0.389163	0.925055	0.428269	0.000420362	0.85596	NA	Oxidoreductases	Catalysing the reaction X-H + Y-H = X-Y	With a disulfide as acceptor	NA	NA
K10679	0.000969067	0.000792028	0.000133276	0.000137752	1	0.0444252	1	-0.279626	0.00261839	-2.83723	0.00425491	-2.51317	nitroreductase / dihydropteridine reductase	Oxidoreductases	unknown	unknown	ko00633	Metabolism;Xenobiotics biodegradation and metabolism;Nitrotoluene degradation
K10708	0.000378683	0.000168528	0.000598097	0.000597848	1	0.028313	5.00218e-06	-1.18192	0.266356	0.648774	1.54521e-13	1.859	NA	Hydrolases	Acting on carbon-nitrogen bonds, other than peptide bonds	Acting on carbon-nitrogen bonds, other than peptide bonds	NA	NA
K10763	0.000969067	0.000792028	0.000133276	0.000137752	1	0.0444252	1	-0.279626	0.00261839	-2.83723	0.00425491	-2.51317	NA	unclassified1	unclassified2	unclassified3	NA	NA
K10798	1.11235e-05	2.85782e-05	6.48439e-06	8.29391e-06	1	0.300598	0.0745771	1.34424	NA	-0.749183	0.0365399	-1.79282	poly [ADP-ribose] polymerase 2/3/4	Transferases	Glycosyltransferases	Pentosyltransferases	ko03410 & ko04210 & ko04212	Genetic Information Processing;Replication and repair;Base excision repair & Cellular Processes;Cell growth and death;Apoptosis & Organismal Systems;Aging;Longevity regulating pathway - worm
K10805	0.000923205	0.00354603	0.000313742	0.00036352	1	0.202129	0.00613451	2.01848	0.499326	-1.45565	2.49606e-07	-3.272	acyl-CoA thioesterase II	Hydrolases	Acting on ester bonds	Thioester hydrolases	ko01040	Metabolism;Lipid metabolism;Biosynthesis of unsaturated fatty acids
K10806	0.00124763	0.000915825	0.000228861	0.000137752	1	-0.733137	1	-0.425422	0.0220821	-2.41936	0.00109049	-2.72707	acyl-CoA thioesterase YciA	Hydrolases	Acting on ester bonds	Thioester hydrolases	ko01040	Metabolism;Lipid metabolism;Biosynthesis of unsaturated fatty acids
K10914	0.00155584	0.00123123	0.00207306	0.00210006	1	0.0457887	0.381717	-0.330771	0.552814	0.413285	5.15972e-05	0.789845	CRP/FNR family transcriptional regulator, cyclic AMP receptor protein	unclassified1	unclassified2	unclassified3	ko02020 & ko02024 & ko05111 & ko02025 & ko02026	Environmental Information Processing;Signal transduction;Two-component system & Cellular Processes;Cellular community - prokaryotes;Quorum sensing & Cellular Processes;Cellular community - prokaryotes;Biofilm formation - Vibrio cholerae & Cellular Processes;Cellular community - prokaryotes;Biofilm formation - Pseudomonas aeruginosa & Cellular Processes;Cellular community - prokaryotes;Biofilm for…
K10938	0.000557116	0.000247594	0.00019117	0	1.19478e-20	-23.4427	1	-1.1058	1	-1.49998	1.58279e-26	-23.8369	accessory colonization factor AcfC	unclassified1	unclassified2	unclassified3	ko05111	Cellular Processes;Cellular community - prokaryotes;Biofilm formation - Vibrio cholerae
K10974	0.000839719	0.000488753	0.000810899	0.000664803	1	-0.263686	0.0102796	-0.752408	1	-0.0394528	0.96718	0.449269	NA	unclassified1	unclassified2	unclassified3	NA	NA
K10979	0.000428527	0.000187276	0.000749848	0.000452686	0.876593	-0.721381	0.000536826	-1.2151	0.308146	0.802692	0.000346679	1.29641	DNA end-binding protein Ku	unclassified1	unclassified2	unclassified3	ko03450	Genetic Information Processing;Replication and repair;Non-homologous end-joining
K11041	0.000519672	0.000373924	0.000728921	0.000734103	1	0.0375692	0.225893	-0.467166	0.706842	0.490184	8.7312e-05	0.994919	exfoliative toxin A/B	unclassified1	unclassified2	unclassified3	ko05150	Human Diseases;Infectious disease: bacterial;Staphylococcus aureus infection
K11076	7.5708e-05	0.000223469	4.90583e-05	0.000145445	0.428206	1.58064	0.035772	1.53327	1	-0.636558	1	-0.589188	putrescine transport system ATP-binding protein	Translocases	Catalysing the translocation of other compounds	Linked to the hydrolysis of a nucleoside triphosphate	ko02010	Environmental Information Processing;Membrane transport;ABC transporters
K11102	0.00138814	0.00157521	0.000744979	0.000544064	1	-0.440808	1	0.195596	0.965354	-0.867657	0.00508305	-1.50406	NA	unclassified1	unclassified2	unclassified3	NA	NA
K11103	0.00124763	0.000915825	0.000228861	0.000137752	1	-0.733137	1	-0.425422	0.0220821	-2.41936	0.00109049	-2.72707	aerobic C4-dicarboxylate transport protein	unclassified1	unclassified2	unclassified3	ko02020	Environmental Information Processing;Signal transduction;Two-component system
K11144	0.00308421	0.00476963	0.0015945	0.00114461	1	-0.466328	0.792309	0.640452	0.571783	-0.917756	1.77825e-06	-2.02454	NA	unclassified1	unclassified2	unclassified3	NA	NA
K11216	0.00106176	0.000712282	0.00182567	0.0015964	1	-0.162934	0.0576838	-0.57346	0.00711411	0.77761	3.44871e-08	1.18814	autoinducer-2 kinase	Transferases	Transferring phosphorus-containing groups	Phosphotransferases with an alcohol group as acceptor	ko02024	Cellular Processes;Cellular community - prokaryotes;Quorum sensing
K11263	0.000858427	0.00335214	0.000270829	0.000225842	1	-0.28348	0.018672	2.05095	0.571783	-1.55236	2.37822e-08	-3.88679	acetyl-CoA/propionyl-CoA carboxylase, biotin carboxylase, biotin carboxyl carrier protein	Ligases	Forming carbon-carbon bonds	Ligases that form carbon-carbon bonds (only sub-subclass identified to date)	ko00620 & ko00630 & ko00640 & ko00061 & ko00280	Metabolism;Carbohydrate metabolism;Pyruvate metabolism & Metabolism;Carbohydrate metabolism;Glyoxylate and dicarboxylate metabolism & Metabolism;Carbohydrate metabolism;Propanoate metabolism & Metabolism;Lipid metabolism;Fatty acid biosynthesis & Metabolism;Amino acid metabolism;Valine, leucine and isoleucine degradation
K11382	0.000278558	0.000123797	9.55851e-05	0	1.19478e-20	-22.5563	1	-1.10539	1	-1.49979	1.58279e-26	-22.9507	MFS transporter, OPA family, phosphoglycerate transporter protein	unclassified1	unclassified2	unclassified3	ko02020	Environmental Information Processing;Signal transduction;Two-component system
K11527	0.0140323	0.00857424	0.0247374	0.0258012	1	0.0817356	0.0745771	-0.692465	0.102907	0.824952	3.1106e-08	1.59915	NA	Transferases	Transferring phosphorus-containing groups	Protein-histidine kinases	NA	NA
K11533	0.000858427	0.00335214	0.000270829	0.000225842	1	-0.28348	0.018672	2.05095	0.571783	-1.55236	2.37822e-08	-3.88679	fatty acid synthase, bacteria type	Transferases	Acyltransferases	Transferring groups other than aminoacyl groups	ko00061 & ko04931	Metabolism;Lipid metabolism;Fatty acid biosynthesis & Human Diseases;Endocrine and metabolic disease;Insulin resistance
K11614	0.00143259	0.000738207	0.00240215	0.00178438	1	-0.393737	0.00707962	-0.923861	0.218856	0.754128	3.04445e-05	1.28425	two-component system, CitB family, sensor histidine kinase MalK	Transferases	Transferring phosphorus-containing groups	Protein-histidine kinases	ko02020	Environmental Information Processing;Signal transduction;Two-component system
K11615	0.00252786	0.00126343	0.00409597	0.00335163	1	-0.256752	0.000121287	-0.975242	0.102552	0.698679	6.88634e-09	1.41717	two-component system, CitB family, response regulator MalR	unclassified1	unclassified2	unclassified3	ko02020	Environmental Information Processing;Signal transduction;Two-component system
K11690	0.00991655	0.00767467	0.0149519	0.0136371	1	-0.1032	0.148693	-0.362809	0.0126483	0.594621	1.09294e-06	0.854229	C4-dicarboxylate transporter, DctM subunit	unclassified1	unclassified2	unclassified3	ko02020	Environmental Information Processing;Signal transduction;Two-component system
K11691	0.00142568	0.000732931	0.00238331	0.00177105	1	-0.393307	0.00693009	-0.927261	0.232095	0.74981	3.17288e-05	1.28376	two-component system, CitB family, sensor histidine kinase DctS	Transferases	Transferring phosphorus-containing groups	Protein-histidine kinases	ko02020	Environmental Information Processing;Signal transduction;Two-component system
K11692	0.00178892	0.000890751	0.0029738	0.00236249	1	-0.298584	0.000342903	-0.980715	0.0996555	0.738197	3.84372e-08	1.42033	two-component system, CitB family, response regulator DctR	unclassified1	unclassified2	unclassified3	ko02020	Environmental Information Processing;Signal transduction;Two-component system
K11712	0.00271287	0.00179511	0.000271088	1.23455e-06	0.00849747	-7.73619	1	-0.574062	0.974527	-3.28989	1.19903e-08	-10.452	two-component system, LuxR family, response regulator DctR	unclassified1	unclassified2	unclassified3	ko02020	Environmental Information Processing;Signal transduction;Two-component system
K11719	0.000969067	0.000792028	0.000133276	0.000137752	1	0.0444252	1	-0.279626	0.00261839	-2.83723	0.00425491	-2.51317	NA	unclassified1	unclassified2	unclassified3	NA	NA
K11733	0.00154324	0.00189991	0.000809794	0.000713627	1	-0.167315	1	0.31015	0.591706	-0.902655	0.00576197	-1.38012	NA	unclassified1	unclassified2	unclassified3	NA	NA
K11927	0.0363394	0.0380158	0.050101	0.050905	1	0.0557271	1	0.0808042	0.0179168	0.472617	0.0105839	0.44754	ATP-dependent RNA helicase RhlE	Hydrolases	Acting on acid anhydrides	Acting on acid anhydrides to facilitate cellular and subcellular movement	ko03018	Genetic Information Processing;Folding, sorting and degradation;RNA degradation
K11928	0.0134353	0.0113703	0.0162548	0.015764	1	-0.0255108	1	-0.233305	1	0.288707	0.0180508	0.4965	NA	unclassified1	unclassified2	unclassified3	NA	NA
K12071	0.000904289	0.000598371	9.03626e-05	4.11518e-07	0.00103032	-7.71453	1	-0.574175	0.591706	-3.28903	2.00371e-10	-10.4294	NA	unclassified1	unclassified2	unclassified3	NA	NA
K12268	0.000217095	0.000256151	6.04459e-05	6.29175e-05	1	0.0751453	1	0.276437	0.218856	-1.80484	0.0373299	-2.00613	NA	unclassified1	unclassified2	unclassified3	NA	NA
K12269	0.000217095	0.000256151	6.04459e-05	6.29175e-05	1	0.0751453	1	0.276437	0.218856	-1.80484	0.0373299	-2.00613	NA	unclassified1	unclassified2	unclassified3	NA	NA
K12297	0.000234911	0.000981897	0.000104658	0.00016098	1	0.624073	0.00100558	2.10481	1	-1.09856	4.00792e-05	-2.5793	NA	Transferases	Transferring one-carbon groups	Methyltransferases	NA	NA
K12452	0.00234367	0.00134174	0.00336624	0.0033102	1	0.00520542	4.76215e-06	-0.793835	0.0742276	0.519022	5.23906e-15	1.31806	CDP-4-dehydro-6-deoxyglucose reductase, E1	Oxidoreductases	Acting on CH or CH2 groups	With NAD+ or NADP+ as acceptor	ko00520 & ko00541	Metabolism;Carbohydrate metabolism;Amino sugar and nucleotide sugar metabolism & Metabolism;Glycan biosynthesis and metabolism;O-Antigen nucleotide sugar biosynthesis
K12511	0.000387256	0.00104889	0.000215211	0.000249956	1	0.216188	0.0262901	1.49141	1	-0.775124	0.00039593	-2.05035	NA	unclassified1	unclassified2	unclassified3	NA	NA
K12554	2.86113e-06	0.000421445	0	0	1	0	1.20524e-06	7.1758	1	-1.93255	3.1106e-08	-8.85378	alanine adding enzyme	Transferases	Acyltransferases	Aminoacyltransferases	ko00550	Metabolism;Glycan biosynthesis and metabolism;Peptidoglycan biosynthesis
K12555	0.0028772	0.00389686	0.0014698	0.00108035	1	-0.431841	1	0.442894	0.591706	-0.939782	9.31972e-05	-1.81452	penicillin-binding protein 2A	Hydrolases	Acting on peptide bonds (peptidases)	Serine-type carboxypeptidases	ko00550 & ko01501	Metabolism;Glycan biosynthesis and metabolism;Peptidoglycan biosynthesis & Human Diseases;Drug resistance: antimicrobial;beta-Lactam resistance
K12685	0.000904289	0.000598371	9.03626e-05	4.11518e-07	0.00103032	-7.71453	1	-0.574175	0.591706	-3.28903	2.00371e-10	-10.4294	NA	Hydrolases	Acting on peptide bonds (peptidases)	Serine endopeptidases	NA	NA
K12700	0.00213812	0.00340384	0.000949192	0.000853005	1	-0.139564	0.757995	0.676254	0.203411	-1.13781	1.66016e-05	-1.95363	non-specific riboncleoside hydrolase	Hydrolases	Glycosylases	Glycosylases	ko00240	Metabolism;Nucleotide metabolism;Pyrimidine metabolism
K12940	0.00402717	0.00257607	0.00100588	0.000654981	1	-0.599661	1	-0.625548	0.0141981	-1.98489	0.00457728	-1.959	NA	unclassified1	unclassified2	unclassified3	NA	NA
K12941	0.00332995	0.00215803	0.0049395	0.0044245	1	-0.130137	0.00033034	-0.618819	0.0112138	0.567619	4.65548e-11	1.0563	NA	unclassified1	unclassified2	unclassified3	NA	NA
K12952	0.00825572	0.0137533	0.0056347	0.00580364	1	0.0516467	0.0745771	0.759207	1	-0.510304	0.000640793	-1.21786	NA	unclassified1	unclassified2	unclassified3	NA	NA
K12960	0.0149897	0.0102714	0.0198552	0.0148146	0.428206	-0.404085	0.000205658	-0.526324	0.05668	0.415207	0.000338734	0.537446	5-methylthioadenosine/S-adenosylhomocysteine deaminase	Hydrolases	Acting on carbon-nitrogen bonds, other than peptide bonds	In cyclic amidines	ko00270	Metabolism;Amino acid metabolism;Cysteine and methionine metabolism
K13015	0.00091331	0.000582775	0.00117515	0.000998299	1	-0.222798	0.0123028	-0.632773	1	0.377589	0.000736286	0.787564	UDP-N-acetyl-D-glucosamine dehydrogenase	Oxidoreductases	Acting on the CH-OH group of donors	With NAD+ or NADP+ as acceptor	ko00520 & ko00541	Metabolism;Carbohydrate metabolism;Amino sugar and nucleotide sugar metabolism & Metabolism;Glycan biosynthesis and metabolism;O-Antigen nucleotide sugar biosynthesis
K13040	0.0081386	0.00538534	0.000813264	3.70366e-06	0.023044	-7.75872	1	-0.574198	1	-3.28962	6.03828e-08	-10.4741	two-component system, LuxR family, sensor histidine kinase TtrS	Transferases	Transferring phosphorus-containing groups	Protein-histidine kinases	ko02020	Environmental Information Processing;Signal transduction;Two-component system
K13041	0.00180858	0.00119674	0.000180725	8.23035e-07	0.0051204	-7.72716	1	-0.574235	0.854321	-3.2898	4.5474e-09	-10.4427	two-component system, LuxR family, response regulator TtrR	unclassified1	unclassified2	unclassified3	ko02020	Environmental Information Processing;Signal transduction;Two-component system
K13059	0.000856821	0.00314174	0.000270829	0.000225842	1	-0.283482	0.0305184	1.95957	0.571783	-1.54952	5.45945e-08	-3.79257	NA	Transferases	Transferring phosphorus-containing groups	Phosphotransferases with an alcohol group as acceptor	NA	NA
K13256	0.003051	0.00375194	0.00126679	0.000812491	1	-0.628244	1	0.301891	0.0993225	-1.24484	9.21683e-07	-2.17498	NA	unclassified1	unclassified2	unclassified3	NA	NA
K13280	0.00232317	0.00146928	0.00334916	0.00333234	1	0.0196937	0.000180694	-0.649363	0.0355015	0.528001	8.49127e-14	1.19706	signal peptidase I	Hydrolases	Acting on peptide bonds (peptidases)	Serine endopeptidases	ko03060	Genetic Information Processing;Folding, sorting and degradation;Protein export
K13288	0.00182732	0.0041444	0.000404104	0.000363932	1	-0.164031	0.172955	1.22265	0.00906275	-2.11225	2.93129e-09	-3.49893	oligoribonuclease	Hydrolases	Acting on ester bonds	Acting on ester bonds	ko03008	Genetic Information Processing;Translation;Ribosome biogenesis in eukaryotes
K13479	0.00329473	0.00228327	0.0053885	0.00432168	1	-0.288149	0.0618305	-0.516119	0.00716855	0.709301	3.80915e-06	0.937271	xanthine dehydrogenase FAD-binding subunit	Oxidoreductases	Acting on CH or CH2 groups	With NAD+ or NADP+ as acceptor	ko00230	Metabolism;Nucleotide metabolism;Purine metabolism
K13527	0.000858427	0.00335214	0.000270829	0.000225842	1	-0.28348	0.018672	2.05095	0.571783	-1.55236	2.37822e-08	-3.88679	proteasome-associated ATPase	unclassified1	unclassified2	unclassified3	ko03050	Genetic Information Processing;Folding, sorting and degradation;Proteasome
K13531	0.00147693	0.00230845	0.000717626	0.000533374	1	-0.416011	1	0.643289	0.921207	-1.01308	0.000248976	-2.07238	NA	Transferases	Transferring one-carbon groups	Methyltransferases	NA	NA
K13542	0.0106881	0.00931591	0.013321	0.0123873	1	-0.082623	1	-0.186003	0.566059	0.330428	0.0298675	0.433808	uroporphyrinogen III methyltransferase / synthase	Lyases	Carbon-oxygen lyases	Hydro-lyases	ko00860	Metabolism;Metabolism of cofactors and vitamins;Porphyrin metabolism
K13570	0.000858427	0.00335214	0.000270829	0.000225842	1	-0.28348	0.018672	2.05095	0.571783	-1.55236	2.37822e-08	-3.88679	NA	unclassified1	unclassified2	unclassified3	NA	NA
K13571	0.0017165	0.00670493	0.000541657	0.000451684	1	-0.280224	0.018672	2.05155	0.571783	-1.55263	2.06323e-08	-3.8844	NA	Ligases	Forming carbon-nitrogen bonds	Acid-D-ammonia (or amine) ligases (amide synthases)	NA	NA
K13572	0.000141791	0.000793654	5.68762e-05	2.55536e-05	1	-1.16507	0.00100558	2.5607	1	-1.20733	1.16155e-11	-4.9331	NA	unclassified1	unclassified2	unclassified3	NA	NA
K13607	0.000508309	0.000361531	0.000714971	0.000716215	1	0.030377	0.200692	-0.484531	0.720878	0.493664	8.89555e-05	1.00857	cinnamoyl-CoA:phenyllactate CoA-transferase	Transferases	Transferring sulfur-containing groups	CoA-transferases	ko00960	Metabolism;Biosynthesis of other secondary metabolites;Tropane, piperidine and pyridine alkaloid biosynthesis
K13626	0.0094326	0.00718928	0.014134	0.0143794	1	0.0531235	0.611545	-0.390997	0.31875	0.58666	4.31068e-05	1.03078	NA	unclassified1	unclassified2	unclassified3	NA	NA
K13628	0.00101381	0.000800949	0.000164659	0.000195222	1	0.242406	1	-0.333117	0.0114628	-2.60483	0.0731286	-2.02931	NA	unclassified1	unclassified2	unclassified3	NA	NA
K13643	0.000969067	0.000792028	0.000133276	0.000137752	1	0.0444252	1	-0.279626	0.00261839	-2.83723	0.00425491	-2.51317	NA	unclassified1	unclassified2	unclassified3	NA	NA
K13678	0.00289187	0.0040132	0.00148985	0.00104414	1	-0.500398	1	0.482134	0.591706	-0.923998	1.95455e-05	-1.90653	1,2-diacylglycerol-3-alpha-glucose alpha-1,2-galactosyltransferase	Transferases	Glycosyltransferases	Hexosyltransferases	ko00552	Metabolism;Glycan biosynthesis and metabolism;Teichoic acid biosynthesis
K13688	0.000832105	0.000413082	0.00180645	0.00117741	1	-0.594152	0.00601898	-1.0117	0.00859796	1.11366	1.90245e-06	1.53121	NA	Transferases	Glycosyltransferases	Hexosyltransferases	NA	NA
K13714	0.000162469	8.97448e-05	3.66344e-05	1.60422e-05	1	-1.17388	1	-0.864004	NA	-2.13526	0.0151946	-2.44514	bifunctional autolysin	Hydrolases	Acting on carbon-nitrogen bonds, other than peptide bonds	In linear amides	ko00511	Metabolism;Glycan biosynthesis and metabolism;Other glycan degradation
K13727	2.14533e-06	8.48038e-05	0	0	1	0	0.0328148	5.25826	NA	-1.50703	0.00457728	-6.51072	NA	Lyases	Carbon-carbon lyases	Carboxy-lyases	NA	NA
K13771	0.00247828	0.00335286	0.00136744	0.00144134	1	0.0818315	1	0.44217	0.331045	-0.840601	0.002699	-1.20094	NA	unclassified1	unclassified2	unclassified3	NA	NA
K13787	0.00102838	0.00414038	0.000332573	0.000249481	1	-0.433548	0.0102796	2.09274	0.571783	-1.5186	1.81167e-09	-4.04489	geranylgeranyl diphosphate synthase, type I	Transferases	Transferring alkyl or aryl groups, other than methyl groups	Transferring alkyl or aryl groups, other than methyl groups (only sub-subclass identified to date)	ko00900	Metabolism;Metabolism of terpenoids and polyketides;Terpenoid backbone biosynthesis
K13788	0.00149333	0.00401555	0.00067945	0.000654597	1	-0.0459854	0.0134721	1.4877	0.607749	-1.06113	1.36956e-07	-2.59481	phosphate acetyltransferase	Transferases	Acyltransferases	Transferring groups other than aminoacyl groups	ko00620 & ko00640 & ko00720 & ko00680 & ko00430	Metabolism;Carbohydrate metabolism;Pyruvate metabolism & Metabolism;Carbohydrate metabolism;Propanoate metabolism & Metabolism;Energy metabolism;Carbon fixation pathways in prokaryotes & Metabolism;Energy metabolism;Methane metabolism & Metabolism;Metabolism of other amino acids;Taurine and hypotaurine metabolism
K13796	0.000904289	0.000598371	9.03626e-05	4.11518e-07	0.00103032	-7.71453	1	-0.574175	0.591706	-3.28903	2.00371e-10	-10.4294	NA	unclassified1	unclassified2	unclassified3	NA	NA
K13829	0.000869504	0.00337634	0.000271774	0.000244643	1	-0.169448	0.0180779	2.04308	0.553017	-1.56566	4.1659e-08	-3.77819	shikimate kinase / 3-dehydroquinate synthase	Lyases	Carbon-oxygen lyases	Acting on phosphates	ko00400	Metabolism;Amino acid metabolism;Phenylalanine, tyrosine and tryptophan biosynthesis
K13889	0.000428015	0.000351478	0.000633407	0.000728778	1	0.229071	1	-0.299313	0.716491	0.55465	0.000193345	1.08303	glutathione transport system substrate-binding protein	unclassified1	unclassified2	unclassified3	ko02010	Environmental Information Processing;Membrane transport;ABC transporters
K13919	0.000574172	0.000328276	0.000766113	0.0005678	1	-0.408061	0.00382079	-0.78012	1	0.422357	0.00500991	0.794417	propanediol dehydratase medium subunit	Lyases	Carbon-oxygen lyases	Hydro-lyases	ko00640	Metabolism;Carbohydrate metabolism;Propanoate metabolism
K13920	0.000574172	0.000328276	0.000766113	0.0005678	1	-0.408061	0.00382079	-0.78012	1	0.422357	0.00500991	0.794417	propanediol dehydratase small subunit	Lyases	Carbon-oxygen lyases	Hydro-lyases	ko00640	Metabolism;Carbohydrate metabolism;Propanoate metabolism
K13922	0.000577394	0.00033041	0.000767556	0.000569366	1	-0.406845	0.00373216	-0.778758	1	0.417087	0.00524554	0.789001	propionaldehyde dehydrogenase	Oxidoreductases	Acting on the aldehyde or oxo group of donors	With NAD+ or NADP+ as acceptor	ko00640	Metabolism;Carbohydrate metabolism;Propanoate metabolism
K13940	0.00596256	0.0101028	0.00485175	0.00508554	1	0.0654786	0.0745771	0.785577	1	-0.247821	0.0155307	-0.967919	dihydroneopterin aldolase / 2-amino-4-hydroxy-6-hydroxymethyldihydropteridine diphosphokinase	Lyases	Carbon-carbon lyases	Aldehyde-lyases	ko00790	Metabolism;Metabolism of cofactors and vitamins;Folate biosynthesis
K13953	0.00104127	0.00123776	0.000236372	0.000265842	1	0.176228	1	0.275105	0.00172122	-2.0815	1.04752e-05	-2.18037	alcohol dehydrogenase, propanol-preferring	Oxidoreductases	Acting on the CH-OH group of donors	With NAD+ or NADP+ as acceptor	ko00010 & ko00620 & ko00071 & ko00350 & ko00830 & ko00625 & ko00626 & ko00980 & ko00982	Metabolism;Carbohydrate metabolism;Glycolysis / Gluconeogenesis & Metabolism;Carbohydrate metabolism;Pyruvate metabolism & Metabolism;Lipid metabolism;Fatty acid degradation & Metabolism;Amino acid metabolism;Tyrosine metabolism & Metabolism;Metabolism of cofactors and vitamins;Retinol metabolism & Metabolism;Xenobiotics biodegradation and metabolism;Chloroalkane and chloroalkene degradation & Me…
K13963	0.00294801	0.00161454	0.00490983	0.0037098	1	-0.378553	0.000237074	-0.853778	0.0183715	0.744905	3.46464e-08	1.22013	serpin B	unclassified1	unclassified2	unclassified3	ko05146	Human Diseases;Infectious disease: parasitic;Amoebiasis
K13990	0.00496832	0.00240317	0.0080259	0.00415674	0.428206	-0.939327	0.0201208	-1.01541	0.817151	0.700168	0.341784	0.776251	glutamate formiminotransferase / formiminotetrahydrofolate cyclodeaminase	Lyases	Carbon-nitrogen lyases	Ammonia-lyases	ko00340 & ko00670	Metabolism;Amino acid metabolism;Histidine metabolism & Metabolism;Metabolism of cofactors and vitamins;One carbon pool by folate
K14059	0.00279349	0.00254907	0.0051377	0.0052768	1	0.070152	1	-0.140235	0.210356	0.877473	0.00841433	1.08786	NA	unclassified1	unclassified2	unclassified3	NA	NA
K14153	0.000858427	0.00335214	0.000270829	0.000225842	1	-0.28348	0.018672	2.05095	0.571783	-1.55236	2.37822e-08	-3.88679	hydroxymethylpyrimidine kinase / phosphomethylpyrimidine kinase / thiamine-phosphate diphosphorylase	Transferases	Transferring phosphorus-containing groups	Phosphotransferases with a phosphate group as acceptor	ko00730	Metabolism;Metabolism of cofactors and vitamins;Thiamine metabolism
K14188	0.00295759	0.00405058	0.00149371	0.00109092	1	-0.440235	1	0.463385	0.558988	-0.953039	3.52899e-05	-1.85666	D-alanine--poly(phosphoribitol) ligase subunit 2	Ligases	Forming carbon-oxygen bonds	Ligases forming aminoacyl-tRNA and related compounds	ko00470 & ko00552 & ko02020 & ko05150 & ko01503	Metabolism;Metabolism of other amino acids;D-Amino acid metabolism & Metabolism;Glycan biosynthesis and metabolism;Teichoic acid biosynthesis & Environmental Information Processing;Signal transduction;Two-component system & Human Diseases;Infectious disease: bacterial;Staphylococcus aureus infection & Human Diseases;Drug resistance: antimicrobial;Cationic antimicrobial peptide (CAMP) resistance
K14192	0.00125613	0.00214151	0.00062166	0.000399474	1	-0.622977	1	0.767007	1	-0.985592	3.38006e-05	-2.37558	clumping factor B	unclassified1	unclassified2	unclassified3	ko05150	Human Diseases;Infectious disease: bacterial;Staphylococcus aureus infection
K14260	0.00369408	0.00683418	0.00148581	0.00205568	1	0.469718	0.0952455	0.928014	0.062387	-1.25698	0.000133262	-1.71527	alanine-synthesizing transaminase	Transferases	Transferring nitrogenous groups	Transaminases	ko00250 & ko00290 & ko00220	Metabolism;Amino acid metabolism;Alanine, aspartate and glutamate metabolism & Metabolism;Amino acid metabolism;Valine, leucine and isoleucine biosynthesis & Metabolism;Amino acid metabolism;Arginine biosynthesis
K14267	0.000904289	0.000598371	9.03626e-05	4.11518e-07	0.00103032	-7.71453	1	-0.574175	0.591706	-3.28903	2.00371e-10	-10.4294	N-succinyldiaminopimelate aminotransferase	Transferases	Transferring nitrogenous groups	Transaminases	ko00300	Metabolism;Amino acid metabolism;Lysine biosynthesis
K14475	0.000259067	2.77553e-05	0.000616343	0.000260331	1	-1.24293	1.94334e-08	-3.20149	0.631306	1.23889	1.05807e-07	3.19745	inhibitor of cysteine peptidase	unclassified1	unclassified2	unclassified3	ko05143	Human Diseases;Infectious disease: parasitic;African trypanosomiasis
K14534	0.00579536	0.00336219	0.00865529	0.00667834	1	-0.349119	3.28436e-05	-0.761956	0.0339612	0.583658	4.88538e-08	0.996495	4-hydroxybutyryl-CoA dehydratase / vinylacetyl-CoA-Delta-isomerase	Isomerases	Intramolecular oxidoreductases	Transposing C=C bonds	ko00650 & ko00720	Metabolism;Carbohydrate metabolism;Butanoate metabolism & Metabolism;Energy metabolism;Carbon fixation pathways in prokaryotes
K14591	8.51874e-05	0.000236085	5.5374e-05	0.000157508	0.428206	1.51382	0.0444503	1.44663	1	-0.626426	1	-0.559233	NA	unclassified1	unclassified2	unclassified3	NA	NA
K14682	0.000969067	0.000792028	0.000133276	0.000137752	1	0.0444252	1	-0.279626	0.00261839	-2.83723	0.00425491	-2.51317	amino-acid N-acetyltransferase	Transferases	Acyltransferases	Transferring groups other than aminoacyl groups	ko00220	Metabolism;Amino acid metabolism;Arginine biosynthesis
K14987	0.000904289	0.000598371	9.03626e-05	4.11518e-07	0.00103032	-7.71453	1	-0.574175	0.591706	-3.28903	2.00371e-10	-10.4294	two-component system, LuxR family, response regulator FixJ	unclassified1	unclassified2	unclassified3	ko02020	Environmental Information Processing;Signal transduction;Two-component system
K15016	0.000567262	0.000323	0.000747268	0.000554471	1	-0.406882	0.00368753	-0.786112	1	0.403945	0.00662896	0.783175	enoyl-CoA hydratase / 3-hydroxyacyl-CoA dehydrogenase	Lyases	Carbon-oxygen lyases	Hydro-lyases	ko00720	Metabolism;Energy metabolism;Carbon fixation pathways in prokaryotes
K15022	0.000904289	0.000598371	9.03626e-05	4.11518e-07	0.00103032	-7.71453	1	-0.574175	0.591706	-3.28903	2.00371e-10	-10.4294	formate dehydrogenase (NADP+) beta subunit	Oxidoreductases	Acting on CH or CH2 groups	With NAD+ or NADP+ as acceptor	ko00720 & ko00680	Metabolism;Energy metabolism;Carbon fixation pathways in prokaryotes & Metabolism;Energy metabolism;Methane metabolism
K15051	0.00925059	0.0129901	0.00682539	0.0062834	1	-0.116687	0.680475	0.498461	1	-0.402016	0.00706684	-1.01716	NA	unclassified1	unclassified2	unclassified3	NA	NA
K15270	0.000904289	0.000598371	9.03626e-05	4.11518e-07	0.00103032	-7.71453	1	-0.574175	0.591706	-3.28903	2.00371e-10	-10.4294	NA	unclassified1	unclassified2	unclassified3	NA	NA
K15372	0.000259067	2.77553e-05	0.000616343	0.000260331	1	-1.24293	1.94334e-08	-3.20149	0.631306	1.23889	1.05807e-07	3.19745	taurine---2-oxoglutarate transaminase	Transferases	Transferring nitrogenous groups	Transaminases	ko00410 & ko00430	Metabolism;Metabolism of other amino acids;beta-Alanine metabolism & Metabolism;Metabolism of other amino acids;Taurine and hypotaurine metabolism
K15461	0.00124763	0.000915825	0.000228861	0.000137752	1	-0.733137	1	-0.425422	0.0220821	-2.41936	0.00109049	-2.72707	NA	Transferases	Transferring one-carbon groups	Methyltransferases	NA	NA
K15527	0.00498224	0.00243371	0.00803278	0.00416861	0.428206	-0.936461	0.0222689	-1.0018	0.807871	0.697302	0.368246	0.762637	NA	Transferases	Transferring alkyl or aryl groups, other than methyl groups	Transferring alkyl or aryl groups, other than methyl groups (only sub-subclass identified to date)	NA	NA
K15531	0.000856821	0.00314174	0.000270829	0.000225842	1	-0.283482	0.0305184	1.95957	0.571783	-1.54952	5.45945e-08	-3.79257	NA	Hydrolases	Glycosylases	Glycosidases, i.e. enzymes that hydrolyse O- and S-glycosyl compounds	NA	NA
K15532	0.00338559	0.00269405	0.00475869	0.00500635	1	0.0901412	1	-0.322734	1	0.500537	0.0336024	0.913413	NA	Hydrolases	Glycosylases	Glycosidases, i.e. enzymes that hydrolyse O- and S-glycosyl compounds	NA	NA
K15553	0.00277463	0.00470793	0.00149727	0.0015513	1	0.0672488	0.080683	0.790124	0.331045	-0.854704	1.5191e-05	-1.57758	sulfonate transport system substrate-binding protein	unclassified1	unclassified2	unclassified3	ko00920 & ko02010	Metabolism;Energy metabolism;Sulfur metabolism & Environmental Information Processing;Membrane transport;ABC transporters
K15554	0.00335582	0.00511414	0.00226883	0.00231957	1	0.0516366	0.153337	0.631165	1	-0.536086	0.00112931	-1.11561	sulfonate transport system permease protein	unclassified1	unclassified2	unclassified3	ko00920 & ko02010	Metabolism;Energy metabolism;Sulfur metabolism & Environmental Information Processing;Membrane transport;ABC transporters
K15580	0.0728877	0.107685	0.0744401	0.0766005	1	0.0839191	0.0485348	0.575399	1	0.0482377	0.528154	-0.443242	oligopeptide transport system substrate-binding protein	unclassified1	unclassified2	unclassified3	ko02010 & ko02024 & ko01501	Environmental Information Processing;Membrane transport;ABC transporters & Cellular Processes;Cellular community - prokaryotes;Quorum sensing & Human Diseases;Drug resistance: antimicrobial;beta-Lactam resistance
K15598	0.00110651	0.000723551	0.00124498	0.000920744	0.428206	-0.410075	0.00147594	-0.578686	1	0.181144	0.500475	0.349754	putative hydroxymethylpyrimidine transport system substrate-binding protein	unclassified1	unclassified2	unclassified3	ko02010	Environmental Information Processing;Membrane transport;ABC transporters
K15599	0.00110651	0.000723551	0.00124498	0.000920744	0.428206	-0.410075	0.00147594	-0.578686	1	0.181144	0.500475	0.349754	putative hydroxymethylpyrimidine transport system permease protein	unclassified1	unclassified2	unclassified3	ko02010	Environmental Information Processing;Membrane transport;ABC transporters
K15600	0.00110651	0.000723551	0.00124498	0.000920744	0.428206	-0.410075	0.00147594	-0.578686	1	0.181144	0.500475	0.349754	putative hydroxymethylpyrimidine transport system ATP-binding protein	unclassified1	unclassified2	unclassified3	ko02010	Environmental Information Processing;Membrane transport;ABC transporters
K15634	0.0943374	0.107081	0.0837479	0.0850867	1	0.051619	0.132305	0.193545	1	-0.166386	0.00425491	-0.308312	2,3-bisphosphoglycerate-dependent phosphoglycerate mutase	Isomerases	Intramolecular transferases	Phosphotransferases (phosphomutases)	ko00010 & ko00680 & ko00260	Metabolism;Carbohydrate metabolism;Glycolysis / Gluconeogenesis & Metabolism;Energy metabolism;Methane metabolism & Metabolism;Amino acid metabolism;Glycine, serine and threonine metabolism
K15669	0.00235501	0.00225056	0.00376391	0.0045904	1	0.32073	1	-0.0819489	1	0.669545	0.0226031	1.07222	D-glycero-alpha-D-manno-heptose 1-phosphate guanylyltransferase	Transferases	Transferring phosphorus-containing groups	Nucleotidyltransferases	ko00540	Metabolism;Glycan biosynthesis and metabolism;Lipopolysaccharide biosynthesis
K15724	0.00101381	0.000800949	0.000164659	0.000195222	1	0.242406	1	-0.333117	0.0114628	-2.60483	0.0731286	-2.02931	NA	unclassified1	unclassified2	unclassified3	NA	NA
K15734	0.000856821	0.00314174	0.000270829	0.000225842	1	-0.283482	0.0305184	1.95957	0.571783	-1.54952	5.45945e-08	-3.79257	all-trans-retinol dehydrogenase (NAD+)	Oxidoreductases	Acting on the CH-OH group of donors	With NAD+ or NADP+ as acceptor	ko00830	Metabolism;Metabolism of cofactors and vitamins;Retinol metabolism
K15770	0.00535434	0.00830956	0.00397899	0.00409031	1	0.0588075	0.0745771	0.650165	1	-0.398527	0.00257463	-0.989885	arabinogalactan oligomer / maltooligosaccharide transport system substrate-binding protein	unclassified1	unclassified2	unclassified3	ko02010	Environmental Information Processing;Membrane transport;ABC transporters
K15771	0.00477226	0.00773957	0.0034536	0.00346371	1	0.0223859	0.0745771	0.714612	1	-0.434748	0.00061491	-1.12697	arabinogalactan oligomer / maltooligosaccharide transport system permease protein	unclassified1	unclassified2	unclassified3	ko02010	Environmental Information Processing;Membrane transport;ABC transporters
K15772	0.00477226	0.00773957	0.0034536	0.00346371	1	0.0223859	0.0745771	0.714612	1	-0.434748	0.00061491	-1.12697	arabinogalactan oligomer / maltooligosaccharide transport system permease protein	unclassified1	unclassified2	unclassified3	ko02010	Environmental Information Processing;Membrane transport;ABC transporters
K15773	1.29466e-05	0.000130765	1.34536e-05	2.18101e-05	1	0.696272	3.47871e-05	3.34801	NA	0.07862	0.0105559	-2.57312	NA	unclassified1	unclassified2	unclassified3	NA	NA
K15895	0.000278558	0.000123797	9.55851e-05	0	1.19478e-20	-22.5563	1	-1.10539	1	-1.49979	1.58279e-26	-22.9507	UDP-4-amino-4,6-dideoxy-L-N-acetyl-beta-L-altrosamine transaminase	Transferases	Transferring nitrogenous groups	Transaminases	ko00520 & ko00541	Metabolism;Carbohydrate metabolism;Amino sugar and nucleotide sugar metabolism & Metabolism;Glycan biosynthesis and metabolism;O-Antigen nucleotide sugar biosynthesis
K15897	0.000278558	0.000123797	9.55851e-05	0	1.19478e-20	-22.5563	1	-1.10539	1	-1.49979	1.58279e-26	-22.9507	UDP-2,4-diacetamido-2,4,6-trideoxy-beta-L-altropyranose hydrolase	Hydrolases	Acting on acid anhydrides	In phosphorus-containing anhydrides	ko00520 & ko00541	Metabolism;Carbohydrate metabolism;Amino sugar and nucleotide sugar metabolism & Metabolism;Glycan biosynthesis and metabolism;O-Antigen nucleotide sugar biosynthesis
K15899	0.000278558	0.000123797	9.55851e-05	0	1.19478e-20	-22.5563	1	-1.10539	1	-1.49979	1.58279e-26	-22.9507	pseudaminic acid cytidylyltransferase	Transferases	Transferring phosphorus-containing groups	Nucleotidyltransferases	ko00520 & ko00541	Metabolism;Carbohydrate metabolism;Amino sugar and nucleotide sugar metabolism & Metabolism;Glycan biosynthesis and metabolism;O-Antigen nucleotide sugar biosynthesis
K15921	2.50914e-05	1.28581e-05	7.39647e-05	0.00014488	1	0.956807	1	-0.973882	NA	1.75444	0.0409732	3.68513	arabinoxylan arabinofuranohydrolase	Hydrolases	Glycosylases	Glycosidases, i.e. enzymes that hydrolyse O- and S-glycosyl compounds	ko00520	Metabolism;Carbohydrate metabolism;Amino sugar and nucleotide sugar metabolism
K15977	0.018189	0.0123728	0.03043	0.0313504	1	0.0648749	0.0745771	-0.545926	0.0232743	0.74344	1.32274e-09	1.35424	NA	unclassified1	unclassified2	unclassified3	NA	NA
K15984	0.000234911	0.000981897	0.000104658	0.00016098	1	0.624073	0.00100558	2.10481	1	-1.09856	4.00792e-05	-2.5793	NA	Transferases	Transferring one-carbon groups	Methyltransferases	NA	NA
K16012	0.00288314	0.00398461	0.00146738	0.00114233	1	-0.347684	1	0.473048	0.558988	-0.944306	8.31124e-05	-1.76504	ATP-binding cassette, subfamily C, bacterial CydC	unclassified1	unclassified2	unclassified3	ko02010	Environmental Information Processing;Membrane transport;ABC transporters
K16013	0.00288548	0.00406942	0.00146738	0.00114233	1	-0.347683	1	0.502164	0.553017	-0.945486	5.44332e-05	-1.79533	ATP-binding cassette, subfamily C, bacterial CydD	unclassified1	unclassified2	unclassified3	ko02010	Environmental Information Processing;Membrane transport;ABC transporters
K16087	0.00124763	0.000915825	0.000228861	0.000137752	1	-0.733137	1	-0.425422	0.0220821	-2.41936	0.00109049	-2.72707	NA	unclassified1	unclassified2	unclassified3	NA	NA
K16147	0.000858427	0.00335214	0.000270829	0.000225842	1	-0.28348	0.018672	2.05095	0.571783	-1.55236	2.37822e-08	-3.88679	starch synthase (maltosyl-transferring)	Transferases	Glycosyltransferases	Transferring other glycosyl groups	ko00500	Metabolism;Carbohydrate metabolism;Starch and sucrose metabolism
K16148	0.000856821	0.00314174	0.000270829	0.000225842	1	-0.283482	0.0305184	1.95957	0.571783	-1.54952	5.45945e-08	-3.79257	alpha-maltose-1-phosphate synthase	Transferases	Glycosyltransferases	Hexosyltransferases	ko00500	Metabolism;Carbohydrate metabolism;Starch and sucrose metabolism
K16153	0.00527398	0.00277952	0.00830332	0.00445935	0.428206	-0.885788	0.0294097	-0.891491	0.673899	0.6648	0.465788	0.670502	glycogen phosphorylase/synthase	Transferases	Glycosyltransferases	Hexosyltransferases	ko00500	Metabolism;Carbohydrate metabolism;Starch and sucrose metabolism
K16165	0.000904289	0.000598371	9.03626e-05	4.11518e-07	0.00103032	-7.71453	1	-0.574175	0.591706	-3.28903	2.00371e-10	-10.4294	fumarylpyruvate hydrolase	Hydrolases	Acting on carbon-carbon bonds	In ketonic substances	ko00350	Metabolism;Amino acid metabolism;Tyrosine metabolism
K16169	0.00279079	0.00385091	0.00141335	0.00100583	1	-0.478543	1	0.472039	0.591706	-0.950034	4.00792e-05	-1.90062	NA	unclassified1	unclassified2	unclassified3	NA	NA
K16203	0.00151575	0.000833043	0.00210482	0.00173251	1	-0.253972	1.89319e-05	-0.845012	0.358996	0.476928	6.47167e-08	1.06797	NA	Hydrolases	Acting on peptide bonds (peptidases)	Aminopeptidases	NA	NA
K16209	0.00448738	0.00661573	0.00208328	0.00138597	1	-0.574507	1	0.568485	0.374478	-1.07183	9.52963e-07	-2.21482	NA	unclassified1	unclassified2	unclassified3	NA	NA
K16235	0.00210655	0.00327597	0.00124165	0.000830039	1	-0.566766	1	0.638599	1	-0.736331	9.71885e-05	-1.9417	NA	unclassified1	unclassified2	unclassified3	NA	NA
K16238	1.25603e-06	0.000211048	0	0	1	0	2.54337e-06	7.14888	NA	-0.961727	1.09747e-06	-7.85604	NA	unclassified1	unclassified2	unclassified3	NA	NA
K16264	0.0433698	0.0385274	0.0302084	0.0233421	1	-0.346494	1	-0.151343	0.558988	-0.538528	0.0178165	-0.733679	NA	unclassified1	unclassified2	unclassified3	NA	NA
K16267	0.000904289	0.000598371	9.03626e-05	4.11518e-07	0.00103032	-7.71453	1	-0.574175	0.591706	-3.28903	2.00371e-10	-10.4294	NA	unclassified1	unclassified2	unclassified3	NA	NA
K16323	0.0013735	0.00153474	0.000731058	0.000536055	1	-0.435195	1	0.173769	0.965947	-0.879296	0.00726936	-1.48826	NA	unclassified1	unclassified2	unclassified3	NA	NA
K16509	0.00315437	0.00430064	0.00167923	0.00130025	1	-0.356317	1	0.449927	0.628397	-0.882991	0.000152997	-1.68923	NA	unclassified1	unclassified2	unclassified3	NA	NA
K16515	0.000508309	0.000361531	0.000714971	0.000716215	1	0.030377	0.200692	-0.484531	0.720878	0.493664	8.89555e-05	1.00857	4-oxalomesaconate hydratase	Lyases	Carbon-oxygen lyases	Hydro-lyases	ko00362	Metabolism;Xenobiotics biodegradation and metabolism;Benzoate degradation
K16650	1.25603e-06	0.000211048	0	0	1	0	2.54337e-06	7.14888	NA	-0.961727	1.09747e-06	-7.85604	galactofuranosylgalactofuranosylrhamnosyl-N-acetylglucosaminyl-diphospho-decaprenol beta-1,5/1,6-galactofuranosyltransferase	Transferases	Glycosyltransferases	Hexosyltransferases	ko00572	Metabolism;Glycan biosynthesis and metabolism;Arabinogalactan biosynthesis - Mycobacterium
K16784	0.00114982	0.00369801	0.000540952	0.000516918	1	-0.0581079	0.00187985	1.75923	0.931975	-0.999003	3.1106e-08	-2.81634	biotin transport system ATP-binding protein	unclassified1	unclassified2	unclassified3	ko02010	Environmental Information Processing;Membrane transport;ABC transporters
K16849	0.00244924	0.00174693	0.00386153	0.00338502	1	-0.160518	0.0745771	-0.476786	0.00965757	0.656033	2.02896e-07	0.972302	altronate dehydratase small subunit	Lyases	Carbon-oxygen lyases	Hydro-lyases	ko00040	Metabolism;Carbohydrate metabolism;Pentose and glucuronate interconversions
K16850	0.00275204	0.00198047	0.00402296	0.00330431	1	-0.255931	0.0210726	-0.45798	0.0100214	0.550204	3.26954e-06	0.752253	altronate dehydratase large subunit	Lyases	Carbon-oxygen lyases	Hydro-lyases	ko00040	Metabolism;Carbohydrate metabolism;Pentose and glucuronate interconversions
K16881	0.00140628	0.000741358	0.00257256	0.00174521	1	-0.535457	0.00073162	-0.91429	0.0109031	0.871294	9.59431e-07	1.25013	mannose-1-phosphate guanylyltransferase / phosphomannomutase	Isomerases	Intramolecular transferases	Phosphotransferases (phosphomutases)	ko00051 & ko00520	Metabolism;Carbohydrate metabolism;Fructose and mannose metabolism & Metabolism;Carbohydrate metabolism;Amino sugar and nucleotide sugar metabolism
K16915	0.00119604	0.000943839	0.000360486	0.000291488	1	-0.281561	1	-0.311418	0.00261839	-1.70789	0.000673002	-1.67804	nickel transport protein	unclassified1	unclassified2	unclassified3	ko02010	Environmental Information Processing;Membrane transport;ABC transporters
K16924	0.00154135	0.00244037	0.00074283	0.00055765	1	-0.400561	1	0.666981	0.720878	-1.0223	6.97946e-05	-2.08985	NA	unclassified1	unclassified2	unclassified3	NA	NA
K16925	0.0038572	0.0100981	0.00151208	0.0012465	1	-0.276146	0.00941738	1.43304	0.124299	-1.28493	3.49224e-11	-2.99412	NA	unclassified1	unclassified2	unclassified3	NA	NA
K16929	0.000904289	0.000598371	9.03626e-05	4.11518e-07	0.00103032	-7.71453	1	-0.574175	0.591706	-3.28903	2.00371e-10	-10.4294	NA	unclassified1	unclassified2	unclassified3	NA	NA
K16950	0.00110063	0.000846	0.00147409	0.00152251	1	0.0740643	0.641495	-0.368354	1	0.422532	0.000602011	0.864951	anaerobic sulfite reductase subunit A	unclassified1	unclassified2	unclassified3	ko00920	Metabolism;Energy metabolism;Sulfur metabolism
K16951	0.00110063	0.000846	0.00147409	0.00152251	1	0.0740643	0.641495	-0.368354	1	0.422532	0.000602011	0.864951	anaerobic sulfite reductase subunit B	unclassified1	unclassified2	unclassified3	ko00920	Metabolism;Energy metabolism;Sulfur metabolism
K16960	8.06056e-05	1.79159e-05	0.000112761	8.48351e-05	1	-0.398194	0.0153827	-2.19027	NA	0.436448	0.0178165	2.22852	L-cystine transport system ATP-binding protein	Translocases	Catalysing the translocation of amino acids and peptides	Linked to the hydrolysis of a nucleoside triphosphate	ko02010	Environmental Information Processing;Membrane transport;ABC transporters
K16961	5.43895e-05	0.000150022	3.20798e-05	2.46819e-05	1	-0.354385	0.0745771	1.45027	NA	-0.746874	5.68461e-05	-2.55153	putative S-methylcysteine transport system substrate-binding protein	unclassified1	unclassified2	unclassified3	ko02010	Environmental Information Processing;Membrane transport;ABC transporters
K16962	9.8207e-05	0.000272171	5.66115e-05	4.24032e-05	1	-0.385044	0.0745771	1.45681	1	-0.781772	6.65827e-05	-2.62363	putative S-methylcysteine transport system permease protein	unclassified1	unclassified2	unclassified3	ko02010	Environmental Information Processing;Membrane transport;ABC transporters
K17073	0.00390996	0.00285349	0.00651046	0.00486375	1	-0.394393	0.222247	-0.440347	0.0199231	0.742262	0.00250357	0.788216	putative lysine transport system substrate-binding protein	unclassified1	unclassified2	unclassified3	ko02010	Environmental Information Processing;Membrane transport;ABC transporters
K17206	0.000383966	0.000173651	0.000647029	0.000631426	1	-0.00480761	5.00218e-06	-1.15149	0.0692751	0.743577	1.20346e-14	1.89026	putative xylitol transport system permease protein	unclassified1	unclassified2	unclassified3	ko02010	Environmental Information Processing;Membrane transport;ABC transporters
K17243	0.000508309	0.000361531	0.000714971	0.000716215	1	0.030377	0.200692	-0.484531	0.720878	0.493664	8.89555e-05	1.00857	alpha-1,4-digalacturonate transport system permease protein	unclassified1	unclassified2	unclassified3	ko02010	Environmental Information Processing;Membrane transport;ABC transporters
K17363	0.00904289	0.00598371	0.000903626	4.11518e-06	0.024131	-7.75989	1	-0.574105	1	-3.29002	6.53013e-08	-10.4758	urocanate reductase	Oxidoreductases	Acting on the CH-CH group of donors	With NA physiological acceptors	ko00340	Metabolism;Amino acid metabolism;Histidine metabolism
K17640	1.25603e-06	0.000128295	0	0	1	0	3.28436e-05	6.42792	NA	-0.961687	1.5603e-05	-7.13504	NA	unclassified1	unclassified2	unclassified3	NA	NA
K17675	0.000575517	0.000375158	0.000768656	0.000782702	1	0.0510485	0.0399084	-0.617399	1	0.413122	2.80448e-06	1.08157	NA	Hydrolases	Acting on acid anhydrides	Acting on acid anhydrides to facilitate cellular and subcellular movement	NA	NA
K17713	0.000969067	0.000792028	0.000133276	0.000137752	1	0.0444252	1	-0.279626	0.00261839	-2.83723	0.00425491	-2.51317	NA	unclassified1	unclassified2	unclassified3	NA	NA
K17722	0.000234623	0.000336943	9.51784e-05	0.000258969	0.0863834	1.43896	1	0.523375	0.0229866	-1.27545	1	-0.359868	dihydropyrimidine dehydrogenase (NAD+) subunit PreT	Oxidoreductases	Acting on the CH-CH group of donors	With NAD+ or NADP+ as acceptor	ko00240 & ko00410 & ko00770	Metabolism;Nucleotide metabolism;Pyrimidine metabolism & Metabolism;Metabolism of other amino acids;beta-Alanine metabolism & Metabolism;Metabolism of cofactors and vitamins;Pantothenate and CoA biosynthesis
K17723	0.00103973	0.000620704	0.00135712	0.00116362	1	-0.215583	0.0745771	-0.743733	1	0.389683	0.0252897	0.917833	dihydropyrimidine dehydrogenase (NAD+) subunit PreA	Oxidoreductases	Acting on the CH-CH group of donors	With NAD+ or NADP+ as acceptor	ko00240 & ko00410 & ko00770	Metabolism;Nucleotide metabolism;Pyrimidine metabolism & Metabolism;Metabolism of other amino acids;beta-Alanine metabolism & Metabolism;Metabolism of cofactors and vitamins;Pantothenate and CoA biosynthesis
K17733	0.000553048	0.000370451	0.000746354	0.000773684	1	0.0769947	0.0745771	-0.578061	1	0.427612	1.23752e-05	1.08267	NA	Hydrolases	Acting on peptide bonds (peptidases)	Acting on peptide bonds (peptidases)	NA	NA
K17810	0.0221351	0.0334904	0.0225714	0.0228835	1	0.06705	0.0387333	0.613666	1	0.0470899	0.340838	-0.499526	NA	Ligases	Forming carbon-nitrogen bonds	Acid-D-ammonia (or amine) ligases (amide synthases)	NA	NA
K17837	0.000821947	0.000612098	0.00118106	0.0010345	1	-0.164371	0.191375	-0.407968	0.20376	0.522608	0.000640793	0.766205	metallo-beta-lactamase class B	Hydrolases	Acting on carbon-nitrogen bonds, other than peptide bonds	In cyclic amides	ko01501	Human Diseases;Drug resistance: antimicrobial;beta-Lactam resistance
K17947	0.00104247	0.000363902	0.00117218	0.000596024	0.798216	-0.968115	0.00172975	-1.48718	1	0.168473	1	0.687536	dTDP-L-rhamnose 4-epimerase	Isomerases	Racemases and epimerases	Acting on carbohydrates and derivatives	ko00523	Metabolism;Metabolism of terpenoids and polyketides;Polyketide sugar unit biosynthesis
K18011	0.000676478	0.000384573	0.000869015	0.000687788	1	-0.314063	0.00160325	-0.79115	1	0.369441	0.00102606	0.846528	beta-lysine 5,6-aminomutase beta subunit	Isomerases	Intramolecular transferases	Transferring amino groups	ko00310 & ko00470	Metabolism;Amino acid metabolism;Lysine degradation & Metabolism;Metabolism of other amino acids;D-Amino acid metabolism
K18012	0.000690298	0.000395127	0.000906704	0.000714447	1	-0.319704	0.00166979	-0.781031	1	0.401381	0.000602011	0.862708	L-erythro-3,5-diaminohexanoate dehydrogenase	Oxidoreductases	Acting on the CH-NH2 group of donors	With NAD+ or NADP+ as acceptor	ko00310	Metabolism;Amino acid metabolism;Lysine degradation
K18013	0.00321244	0.00178283	0.00420312	0.00338197	1	-0.285575	0.000121287	-0.822518	1	0.394816	2.03718e-05	0.931759	3-keto-5-aminohexanoate cleavage enzyme	Transferases	Acyltransferases	Transferring groups other than aminoacyl groups	ko00310	Metabolism;Amino acid metabolism;Lysine degradation
K18014	0.00185424	0.00106232	0.00209074	0.00182844	1	-0.168416	0.00149005	-0.773385	1	0.185779	0.00206255	0.790748	3-aminobutyryl-CoA ammonia-lyase	Lyases	Carbon-nitrogen lyases	Ammonia-lyases	ko00310	Metabolism;Amino acid metabolism;Lysine degradation
K18119	0.000655901	0.000397587	0.000882733	0.000675327	1	-0.357821	0.0387333	-0.685119	1	0.431373	0.0201286	0.758672	succinate-semialdehyde dehydrogenase	Oxidoreductases	Acting on the aldehyde or oxo group of donors	With NAD+ or NADP+ as acceptor	ko00650	Metabolism;Carbohydrate metabolism;Butanoate metabolism
K18120	0.000944983	0.000642242	0.00106281	0.000805857	1	-0.378252	0.0267855	-0.526741	1	0.182269	1	0.330759	4-hydroxybutyrate dehydrogenase	Oxidoreductases	Acting on the CH-OH group of donors	With NAD+ or NADP+ as acceptor	ko00650	Metabolism;Carbohydrate metabolism;Butanoate metabolism
K18122	0.00100747	0.000640507	0.00135621	0.00102697	1	-0.377746	0.018672	-0.628057	0.754927	0.43284	0.00995607	0.683152	4-hydroxybutyrate CoA-transferase	Transferases	Transferring sulfur-containing groups	CoA-transferases	ko00650	Metabolism;Carbohydrate metabolism;Butanoate metabolism
K18209	0.000515219	0.000366808	0.000733816	0.000729544	1	0.0197073	0.198633	-0.482747	0.591706	0.511739	6.89039e-05	1.01419	fumarate reductase (CoM/CoB) subunit A	Oxidoreductases	Acting on the CH-CH group of donors	With a disulfide as acceptor	ko00720	Metabolism;Energy metabolism;Carbon fixation pathways in prokaryotes
K18231	0.00109546	0.000785743	0.00185055	0.00164206	1	-0.141713	0.0745771	-0.477739	0.00570632	0.752734	1.3509e-07	1.08876	macrolide transport system ATP-binding/permease protein	unclassified1	unclassified2	unclassified3	ko02010	Environmental Information Processing;Membrane transport;ABC transporters
K18234	0.0068288	0.0037553	0.0108056	0.00761217	0.470995	-0.487859	2.46226e-05	-0.840705	0.0187061	0.66689	3.79231e-07	1.01974	NA	Transferases	Acyltransferases	Transferring groups other than aminoacyl groups	NA	NA
K18345	0.0016962	0.000971939	0.00233329	0.00205423	1	-0.162013	9.1285e-05	-0.791384	0.423354	0.463887	2.54833e-08	1.09326	two-component system, OmpR family, sensor histidine kinase VanS	Transferases	Transferring phosphorus-containing groups	Protein-histidine kinases	ko02020 & ko01502	Environmental Information Processing;Signal transduction;Two-component system & Human Diseases;Drug resistance: antimicrobial;Vancomycin resistance
K18348	0.00166598	0.00105926	0.00248746	0.00162352	0.428206	-0.597123	0.0142944	-0.633932	0.126349	0.580979	0.0309223	0.617788	serine/alanine racemase	Isomerases	Racemases and epimerases	Acting on amino acids and derivatives	ko02020 & ko01502	Environmental Information Processing;Signal transduction;Two-component system & Human Diseases;Drug resistance: antimicrobial;Vancomycin resistance
K18358	0.000508709	0.000341831	0.00107931	0.000822714	1	-0.357048	0.664551	-0.571479	0.0481855	1.08349	0.00122083	1.29792	phenylglyoxylate dehydrogenase delta subunit	Oxidoreductases	Acting on the aldehyde or oxo group of donors	With NAD+ or NADP+ as acceptor	ko00360	Metabolism;Amino acid metabolism;Phenylalanine metabolism
K18480	0.000278558	0.000123797	9.55851e-05	0	1.19478e-20	-22.5563	1	-1.10539	1	-1.49979	1.58279e-26	-22.9507	NA	unclassified1	unclassified2	unclassified3	NA	NA
K18581	0.00134216	0.00108076	0.00185076	0.00194441	1	0.0904997	1	-0.305521	1	0.4706	0.0245314	0.866621	NA	Hydrolases	Glycosylases	Glycosidases, i.e. enzymes that hydrolyse O- and S-glycosyl compounds	NA	NA
K18692	0.00295143	0.0039964	0.00153897	0.00112152	1	-0.444169	1	0.444577	0.591706	-0.908578	5.44332e-05	-1.79732	NA	Hydrolases	Acting on acid anhydrides	Acting on acid anhydrides to facilitate cellular and subcellular movement	NA	NA
K18698	1.25603e-06	0.000128295	0	0	1	0	3.28436e-05	6.42792	NA	-0.961687	1.5603e-05	-7.13504	beta-lactamase class A TEM	Hydrolases	Acting on carbon-nitrogen bonds, other than peptide bonds	In cyclic amides	ko01501	Human Diseases;Drug resistance: antimicrobial;beta-Lactam resistance
K18702	0.00224849	0.00285777	0.00153895	0.00131496	1	-0.206146	1	0.349591	1	-0.522332	0.0474256	-1.07807	NA	Transferases	Transferring sulfur-containing groups	CoA-transferases	NA	NA
K18778	0.000969067	0.000792028	0.000133276	0.000137752	1	0.0444252	1	-0.279626	0.00261839	-2.83723	0.00425491	-2.51317	NA	unclassified1	unclassified2	unclassified3	NA	NA
K18843	0.000969067	0.000792028	0.000133276	0.000137752	1	0.0444252	1	-0.279626	0.00261839	-2.83723	0.00425491	-2.51317	NA	unclassified1	unclassified2	unclassified3	NA	NA
K18856	0.00338923	0.00173422	0.00545625	0.00392446	1	-0.451134	0.000716663	-0.939807	0.170884	0.692524	1.19097e-05	1.1812	D-alanine---D-serine ligase	Ligases	Forming carbon-nitrogen bonds	Acid-D-amino-acid ligases (peptide synthases)	ko02020 & ko01502	Environmental Information Processing;Signal transduction;Two-component system & Human Diseases;Drug resistance: antimicrobial;Vancomycin resistance
K18866	0.00115215	0.000608819	0.00185343	0.0011541	0.428206	-0.6649	0.000351533	-0.898317	0.0900481	0.686506	0.000551084	0.919923	zinc D-Ala-D-Ala dipeptidase/carboxypeptidase	Hydrolases	Acting on peptide bonds (peptidases)	Metallocarboxypeptidases	ko00550 & ko02020 & ko01502	Metabolism;Glycan biosynthesis and metabolism;Peptidoglycan biosynthesis & Environmental Information Processing;Signal transduction;Two-component system & Human Diseases;Drug resistance: antimicrobial;Vancomycin resistance
K18891	0.00218336	0.00323183	0.00124164	0.00085639	1	-0.522476	1	0.568986	1	-0.787113	0.000232918	-1.87857	ATP-binding cassette, subfamily B, multidrug efflux pump	unclassified1	unclassified2	unclassified3	ko02010	Environmental Information Processing;Membrane transport;ABC transporters
K18892	0.00218336	0.00323183	0.00124164	0.00085639	1	-0.522476	1	0.568986	1	-0.787113	0.000232918	-1.87857	ATP-binding cassette, subfamily B, multidrug efflux pump	unclassified1	unclassified2	unclassified3	ko02010	Environmental Information Processing;Membrane transport;ABC transporters
K18912	0.0010283	0.000333355	0.00116531	0.000584157	0.885011	-0.988646	0.00108831	-1.5895	1	0.17991	1	0.780766	gamma-glutamyl hercynylcysteine S-oxide synthase	Oxidoreductases	Acting on paired donors, with incorporation or reduction of molecular oxygen	Miscellaneous	ko00340	Metabolism;Amino acid metabolism;Histidine metabolism
K18926	0.00163962	0.0042619	0.000586836	0.000573152	1	-0.0356465	0.0193961	1.43146	0.0957534	-1.40777	2.98154e-09	-2.87488	NA	unclassified1	unclassified2	unclassified3	NA	NA
K18934	0.00132876	0.00152562	0.000699675	0.000478585	1	-0.534179	1	0.217164	1	-0.890773	0.0029701	-1.64212	NA	unclassified1	unclassified2	unclassified3	NA	NA
K18955	0.0017149	0.00649454	0.000541657	0.000451684	1	-0.280227	0.0227378	2.00663	0.571783	-1.5512	3.00116e-08	-3.83806	NA	unclassified1	unclassified2	unclassified3	NA	NA
K18979	0.00797259	0.00494115	0.0116639	0.0072751	0.428206	-0.666985	0.018672	-0.670384	0.36955	0.548577	0.188257	0.551976	NA	Oxidoreductases	Acting on CH or CH2 groups	With NA physiological acceptors	NA	NA
K18983	0.00133026	0.000973629	0.00189603	0.00175071	1	-0.0872144	0.128459	-0.435523	0.269132	0.510907	7.227e-05	0.859215	D-galactarolactone cycloisomerase	Isomerases	Intramolecular lyases	Intramolecular lyases (only sub-subclass identified to date)	ko00053	Metabolism;Carbohydrate metabolism;Ascorbate and aldarate metabolism
K19005	0.00565259	0.00776407	0.00286288	0.00202788	1	-0.484795	1	0.465163	0.591706	-0.950066	3.33589e-05	-1.90002	lipoteichoic acid synthase	Transferases	Transferring phosphorus-containing groups	Transferases for other substituted phosphate groups	ko00561 & ko00552	Metabolism;Lipid metabolism;Glycerolipid metabolism & Metabolism;Glycan biosynthesis and metabolism;Teichoic acid biosynthesis
K19050	0.00111558	0.000404987	0.00123099	0.000653372	1	-0.907185	0.00349595	-1.43575	1	0.141544	1	0.670107	NA	Lyases	Carbon-oxygen lyases	Acting on polysaccharides	NA	NA
K19052	0.00317219	0.0010717	0.0035616	0.00182169	0.892374	-0.960166	0.00121098	-1.53471	1	0.166337	1	0.740883	NA	Lyases	Carbon-oxygen lyases	Acting on polysaccharides	NA	NA
K19114	1.16906e-05	2.46982e-06	1.34536e-05	2.18101e-05	1	0.70102	0.105374	-2.42426	NA	0.226372	0.0117679	3.35166	NA	unclassified1	unclassified2	unclassified3	NA	NA
K19115	1.16906e-05	2.46982e-06	1.34536e-05	2.18101e-05	1	0.70102	0.105374	-2.42426	NA	0.226372	0.0117679	3.35166	NA	unclassified1	unclassified2	unclassified3	NA	NA
K19116	1.16906e-05	2.46982e-06	1.34536e-05	2.18101e-05	1	0.70102	0.105374	-2.42426	NA	0.226372	0.0117679	3.35166	NA	unclassified1	unclassified2	unclassified3	NA	NA
K19126	0.00026029	0.000695413	0.000185914	0.000340422	1	0.892057	0.0392482	1.3937	1	-0.495324	0.711438	-0.996968	NA	unclassified1	unclassified2	unclassified3	NA	NA
K19131	1.25603e-06	0.000128295	0	0	1	0	3.28436e-05	6.42792	NA	-0.961687	1.5603e-05	-7.13504	NA	unclassified1	unclassified2	unclassified3	NA	NA
K19132	1.25603e-06	0.000128295	0	0	1	0	3.28436e-05	6.42792	NA	-0.961687	1.5603e-05	-7.13504	NA	unclassified1	unclassified2	unclassified3	NA	NA
K19133	1.25603e-06	0.000128295	0	0	1	0	3.28436e-05	6.42792	NA	-0.961687	1.5603e-05	-7.13504	NA	unclassified1	unclassified2	unclassified3	NA	NA
K19137	1.11235e-05	2.85782e-05	6.48439e-06	8.29391e-06	1	0.300598	0.0745771	1.34424	NA	-0.749183	0.0365399	-1.79282	NA	unclassified1	unclassified2	unclassified3	NA	NA
K19165	0.000770598	0.00039142	0.00133276	0.000978111	1	-0.428058	5.65831e-05	-0.97541	0.0187061	0.789309	1.87646e-08	1.33666	NA	unclassified1	unclassified2	unclassified3	NA	NA
K19180	1.25603e-06	0.000128295	0	0	1	0	3.28436e-05	6.42792	NA	-0.961687	1.5603e-05	-7.13504	dTDP-6-deoxy-L-talose 4-dehydrogenase (NAD+)	Oxidoreductases	Acting on the CH-OH group of donors	With NAD+ or NADP+ as acceptor	ko00541 & ko00523	Metabolism;Glycan biosynthesis and metabolism;O-Antigen nucleotide sugar biosynthesis & Metabolism;Metabolism of terpenoids and polyketides;Polyketide sugar unit biosynthesis
K19200	0.000508309	0.000361531	0.000714971	0.000716215	1	0.030377	0.200692	-0.484531	0.720878	0.493664	8.89555e-05	1.00857	isopenicillin-N N-acyltransferase like protein	unclassified1	unclassified2	unclassified3	ko00311	Metabolism;Biosynthesis of other secondary metabolites;Penicillin and cephalosporin biosynthesis
K19210	0.000278558	0.000123797	9.55851e-05	0	1.19478e-20	-22.5563	1	-1.10539	1	-1.49979	1.58279e-26	-22.9507	beta-lactamase class D OXA-61	Hydrolases	Acting on carbon-nitrogen bonds, other than peptide bonds	In cyclic amides	ko01501	Human Diseases;Drug resistance: antimicrobial;beta-Lactam resistance
K19212	0.000278558	0.000123797	9.55851e-05	0	1.19478e-20	-22.5563	1	-1.10539	1	-1.49979	1.58279e-26	-22.9507	beta-lactamase class D OXA-63	Hydrolases	Acting on carbon-nitrogen bonds, other than peptide bonds	In cyclic amides	ko01501	Human Diseases;Drug resistance: antimicrobial;beta-Lactam resistance
K19268	8.51874e-05	0.000236085	5.5374e-05	0.000157508	0.428206	1.51382	0.0444503	1.44663	1	-0.626426	1	-0.559233	methylaspartate mutase epsilon subunit	Isomerases	Intramolecular transferases	Transferring other groups	ko00630 & ko00660	Metabolism;Carbohydrate metabolism;Glyoxylate and dicarboxylate metabolism & Metabolism;Carbohydrate metabolism;C5-Branched dibasic acid metabolism
K19355	0.0010283	0.000333355	0.00116531	0.000584157	0.885011	-0.988646	0.00108831	-1.5895	1	0.17991	1	0.780766	mannan endo-1,4-beta-mannosidase	Hydrolases	Glycosylases	Glycosidases, i.e. enzymes that hydrolyse O- and S-glycosyl compounds	ko00051	Metabolism;Carbohydrate metabolism;Fructose and mannose metabolism
K19405	0.00306619	0.00184556	0.00375998	0.00374002	1	0.0161021	4.71685e-09	-0.720926	0.475543	0.298917	2.86944e-17	1.03594	NA	Transferases	Transferring phosphorus-containing groups	Protein-arginine kinases	NA	NA
K19411	0.00413533	0.00250555	0.00556643	0.00490954	1	-0.159575	1.46801e-07	-0.707622	0.0508489	0.43172	6.63291e-13	0.979767	NA	unclassified1	unclassified2	unclassified3	NA	NA
K19427	0.000173193	0.00104434	6.17445e-05	2.39768e-05	1	-1.37279	0.000277091	2.66521	0.947709	-1.38394	1.35743e-14	-5.42194	NA	Transferases	Glycosyltransferases	Glycosyltransferases	NA	NA
K19504	0.000174968	0.000790666	6.71684e-05	3.09158e-05	1	-1.13421	0.00367275	2.24463	1	-1.28047	1.10452e-11	-4.65931	NA	unclassified1	unclassified2	unclassified3	NA	NA
K19545	0.000710451	0.00048594	0.00109514	0.000985459	1	-0.128995	0.0745771	-0.529045	0.0571596	0.620081	1.10101e-06	1.02013	NA	unclassified1	unclassified2	unclassified3	NA	NA
K19710	0.00114857	0.00348721	0.000540952	0.000516918	1	-0.0581216	0.00392882	1.67573	0.925055	-0.997348	7.83429e-08	-2.7312	ATP adenylyltransferase	Transferases	Transferring phosphorus-containing groups	Nucleotidyltransferases	ko00230	Metabolism;Nucleotide metabolism;Purine metabolism

## Sheet: Table S3
Supplementary Table S3: Number of functions included, inferred and differentially abundant by pathway. For each pathway, the first 2 columns give the pathway KEGG ID and name, and the next 2 columns give the number of function included in the pathway and inferred from our dataset; then the 16 next columns give for each comparison (4 columns per comparison) : the number of differentially abundant …
						R- up				R- up				CTR up				CTR up
						R+ up				R+ up				LE up				LE up
		number of functions		LE line-comparison				CTR line-comparison				R- diet-comparison				R+ diet-comparison
pathway	name	included	inferred	R- up	R+ up	difference	absolute difference	R- up	R+ up	difference	absolute difference	CTR up	LE up	difference	absolute difference	CTR up	LE up	difference	absolute difference
ko02010	Environmental Information Processing;Membrane transport;ABC transporters	515	274	1	NA	-1	1	12	12	0	0	13	10	-3	3	40	27	-13	13
ko02060	Environmental Information Processing;Membrane transport;Phosphotransferase system (PTS)	72	58	NA	NA	NA	0	NA	2	2	2	1	NA	-1	1	12	NA	-12	12
ko00500	Metabolism;Carbohydrate metabolism;Starch and sucrose metabolism	106	57	NA	NA	NA	0	3	10	7	7	1	1	0	0	15	3	-12	12
ko00552	Metabolism;Glycan biosynthesis and metabolism;Teichoic acid biosynthesis	41	16	NA	NA	NA	0	1	NA	-1	1	1	NA	-1	1	7	1	-6	6
ko00350	Metabolism;Amino acid metabolism;Tyrosine metabolism	84	18	1	NA	-1	1	1	1	0	0	2	1	-1	1	6	2	-4	4
ko00550	Metabolism;Glycan biosynthesis and metabolism;Peptidoglycan biosynthesis	53	37	NA	NA	NA	0	1	1	0	0	NA	NA	NA	0	5	1	-4	4
ko00900	Metabolism;Metabolism of terpenoids and polyketides;Terpenoid backbone biosynthesis	63	24	NA	NA	NA	0	1	1	0	0	NA	NA	NA	0	7	3	-4	4
ko00010	Metabolism;Carbohydrate metabolism;Glycolysis / Gluconeogenesis	106	60	NA	NA	NA	0	1	3	2	2	1	1	0	0	6	2	-4	4
ko00400	Metabolism;Amino acid metabolism;Phenylalanine, tyrosine and tryptophan biosynthesis	72	38	1	NA	-1	1	NA	2	2	2	NA	NA	NA	0	4	NA	-4	4
ko00300	Metabolism;Amino acid metabolism;Lysine biosynthesis	48	22	1	NA	-1	1	NA	NA	NA	0	NA	NA	NA	0	4	NA	-4	4
ko00561	Metabolism;Lipid metabolism;Glycerolipid metabolism	91	24	NA	NA	NA	0	NA	NA	NA	0	1	NA	-1	1	4	NA	-4	4
ko01503	Human Diseases;Drug resistance: antimicrobial;Cationic antimicrobial peptide (CAMP) resistance	54	39	NA	NA	NA	0	NA	NA	NA	0	NA	NA	NA	0	4	NA	-4	4
ko05150	Human Diseases;Infectious disease: bacterial;Staphylococcus aureus infection	74	7	NA	NA	NA	0	NA	NA	NA	0	NA	NA	NA	0	5	1	-4	4
ko00564	Metabolism;Lipid metabolism;Glycerophospholipid metabolism	115	36	NA	NA	NA	0	3	2	-1	1	NA	NA	NA	0	3	NA	-3	3
ko00061	Metabolism;Lipid metabolism;Fatty acid biosynthesis	39	20	NA	NA	NA	0	NA	2	2	2	NA	NA	NA	0	3	NA	-3	3
ko01501	Human Diseases;Drug resistance: antimicrobial;beta-Lactam resistance	112	32	2	NA	-2	2	NA	2	2	2	NA	NA	NA	0	4	1	-3	3
ko00660	Metabolism;Carbohydrate metabolism;C5-Branched dibasic acid metabolism	29	14	NA	NA	NA	0	NA	3	3	3	2	NA	-2	2	3	NA	-3	3
ko00052	Metabolism;Carbohydrate metabolism;Galactose metabolism	78	43	NA	NA	NA	0	NA	5	5	5	NA	2	2	2	5	2	-3	3
ko00220	Metabolism;Amino acid metabolism;Arginine biosynthesis	60	28	NA	NA	NA	0	NA	NA	NA	0	1	NA	-1	1	3	NA	-3	3
ko00270	Metabolism;Amino acid metabolism;Cysteine and methionine metabolism	123	60	NA	NA	NA	0	5	1	-4	4	1	NA	-1	1	7	5	-2	2
ko00520	Metabolism;Carbohydrate metabolism;Amino sugar and nucleotide sugar metabolism	156	93	7	NA	-7	7	5	4	-1	1	1	2	1	1	13	11	-2	2
ko00680	Metabolism;Energy metabolism;Methane metabolism	195	55	1	NA	-1	1	4	3	-1	1	1	NA	-1	1	5	3	-2	2
ko00830	Metabolism;Metabolism of cofactors and vitamins;Retinol metabolism	50	4	NA	NA	NA	0	NA	1	1	1	1	NA	-1	1	2	NA	-2	2
ko01040	Metabolism;Lipid metabolism;Biosynthesis of unsaturated fatty acids	32	3	NA	NA	NA	0	NA	1	1	1	1	NA	-1	1	2	NA	-2	2
ko00760	Metabolism;Metabolism of cofactors and vitamins;Nicotinate and nicotinamide metabolism	95	31	NA	NA	NA	0	NA	2	2	2	1	2	1	1	4	2	-2	2
ko00480	Metabolism;Metabolism of other amino acids;Glutathione metabolism	57	19	NA	NA	NA	0	NA	NA	NA	0	1	NA	-1	1	4	2	-2	2
ko00623	Metabolism;Xenobiotics biodegradation and metabolism;Toluene degradation	46	3	1	NA	-1	1	NA	NA	NA	0	NA	NA	NA	0	2	NA	-2	2
ko03430	Genetic Information Processing;Replication and repair;Mismatch repair	44	24	NA	NA	NA	0	NA	NA	NA	0	2	NA	-2	2	2	NA	-2	2
ko03440	Genetic Information Processing;Replication and repair;Homologous recombination	72	28	NA	NA	NA	0	NA	NA	NA	0	2	NA	-2	2	2	NA	-2	2
ko00541	Metabolism;Glycan biosynthesis and metabolism;O-Antigen nucleotide sugar biosynthesis	99	44	5	NA	-5	5	4	2	-2	2	NA	1	1	1	6	5	-1	1
ko00450	Metabolism;Metabolism of other amino acids;Selenocompound metabolism	33	17	NA	NA	NA	0	1	NA	-1	1	1	NA	-1	1	2	1	-1	1
ko00600	Metabolism;Lipid metabolism;Sphingolipid metabolism	51	9	NA	NA	NA	0	1	NA	-1	1	NA	NA	NA	0	1	NA	-1	1
ko00790	Metabolism;Metabolism of cofactors and vitamins;Folate biosynthesis	84	32	NA	NA	NA	0	1	NA	-1	1	1	1	0	0	2	1	-1	1
ko00860	Metabolism;Metabolism of cofactors and vitamins;Porphyrin metabolism	139	50	NA	NA	NA	0	2	1	-1	1	1	NA	-1	1	2	1	-1	1
ko00523	Metabolism;Metabolism of terpenoids and polyketides;Polyketide sugar unit biosynthesis	59	7	NA	NA	NA	0	1	1	0	0	NA	NA	NA	0	1	NA	-1	1
ko00920	Metabolism;Energy metabolism;Sulfur metabolism	109	48	NA	NA	NA	0	1	1	0	0	2	NA	-2	2	4	3	-1	1
ko00460	Metabolism;Metabolism of other amino acids;Cyanoamino acid metabolism	36	9	NA	NA	NA	0	NA	1	1	1	NA	NA	NA	0	2	1	-1	1
ko00571	Metabolism;Glycan biosynthesis and metabolism;Lipoarabinomannan (LAM) biosynthesis	14	2	NA	NA	NA	0	NA	1	1	1	NA	NA	NA	0	1	NA	-1	1
ko00572	Metabolism;Glycan biosynthesis and metabolism;Arabinogalactan biosynthesis - Mycobacterium	12	3	NA	NA	NA	0	NA	1	1	1	NA	NA	NA	0	1	NA	-1	1
ko00626	Metabolism;Xenobiotics biodegradation and metabolism;Naphthalene degradation	29	5	NA	NA	NA	0	NA	1	1	1	1	NA	-1	1	1	NA	-1	1
ko00730	Metabolism;Metabolism of cofactors and vitamins;Thiamine metabolism	36	22	NA	NA	NA	0	NA	1	1	1	NA	NA	NA	0	2	1	-1	1
ko00946	Metabolism;Biosynthesis of other secondary metabolites;Degradation of flavonoids	21	3	NA	NA	NA	0	NA	1	1	1	NA	NA	NA	0	1	NA	-1	1
ko00999	Metabolism;Biosynthesis of other secondary metabolites;Biosynthesis of various plant secondary metabolites	56	4	NA	NA	NA	0	NA	1	1	1	NA	NA	NA	0	1	NA	-1	1
ko03050	Genetic Information Processing;Folding, sorting and degradation;Proteasome	49	1	NA	NA	NA	0	NA	1	1	1	NA	NA	NA	0	1	NA	-1	1
ko05142	Human Diseases;Infectious disease: parasitic;Chagas disease	85	1	NA	NA	NA	0	NA	1	1	1	NA	NA	NA	0	1	NA	-1	1
ko00290	Metabolism;Amino acid metabolism;Valine, leucine and isoleucine biosynthesis	19	15	NA	NA	NA	0	NA	NA	NA	0	NA	NA	NA	0	1	NA	-1	1
ko00401	Metabolism;Biosynthesis of other secondary metabolites;Novobiocin biosynthesis	30	7	NA	NA	NA	0	NA	NA	NA	0	NA	NA	NA	0	1	NA	-1	1
ko00603	Metabolism;Glycan biosynthesis and metabolism;Glycosphingolipid biosynthesis - globo and isoglobo series	15	3	NA	NA	NA	0	NA	NA	NA	0	NA	NA	NA	0	1	NA	-1	1
ko00622	Metabolism;Xenobiotics biodegradation and metabolism;Xylene degradation	34	4	NA	NA	NA	0	NA	NA	NA	0	NA	NA	NA	0	2	1	-1	1
ko00633	Metabolism;Xenobiotics biodegradation and metabolism;Nitrotoluene degradation	22	13	NA	NA	NA	0	NA	NA	NA	0	1	NA	-1	1	1	NA	-1	1
ko00950	Metabolism;Biosynthesis of other secondary metabolites;Isoquinoline alkaloid biosynthesis	62	4	NA	NA	NA	0	NA	NA	NA	0	NA	NA	NA	0	1	NA	-1	1
ko00970	Genetic Information Processing;Translation;Aminoacyl-tRNA biosynthesis	66	30	NA	NA	NA	0	NA	NA	NA	0	NA	NA	NA	0	1	NA	-1	1
ko00980	Metabolism;Xenobiotics biodegradation and metabolism;Metabolism of xenobiotics by cytochrome P450	34	6	NA	NA	NA	0	NA	NA	NA	0	1	NA	-1	1	1	NA	-1	1
ko00982	Metabolism;Xenobiotics biodegradation and metabolism;Drug metabolism - cytochrome P450	25	4	NA	NA	NA	0	NA	NA	NA	0	1	NA	-1	1	1	NA	-1	1
ko03008	Genetic Information Processing;Translation;Ribosome biogenesis in eukaryotes	82	2	NA	NA	NA	0	NA	NA	NA	0	1	NA	-1	1	1	NA	-1	1
ko03020	Genetic Information Processing;Transcription;RNA polymerase	67	7	NA	NA	NA	0	NA	NA	NA	0	NA	NA	NA	0	1	NA	-1	1
ko03030	Genetic Information Processing;Replication and repair;DNA replication	60	20	NA	NA	NA	0	NA	NA	NA	0	1	NA	-1	1	1	NA	-1	1
ko03070	Environmental Information Processing;Membrane transport;Bacterial secretion system	74	58	NA	NA	NA	0	NA	NA	NA	0	1	NA	-1	1	1	NA	-1	1
ko03410	Genetic Information Processing;Replication and repair;Base excision repair	43	17	NA	NA	NA	0	NA	NA	NA	0	NA	1	1	1	2	1	-1	1
ko04122	Genetic Information Processing;Folding, sorting and degradation;Sulfur relay system	29	18	NA	NA	NA	0	NA	NA	NA	0	1	NA	-1	1	1	NA	-1	1
ko04210	Cellular Processes;Cell growth and death;Apoptosis	110	3	NA	NA	NA	0	NA	NA	NA	0	NA	NA	NA	0	1	NA	-1	1
ko04212	Organismal Systems;Aging;Longevity regulating pathway - worm	57	7	NA	NA	NA	0	NA	NA	NA	0	NA	NA	NA	0	1	NA	-1	1
ko04918	Organismal Systems;Endocrine system;Thyroid hormone synthesis	53	2	NA	NA	NA	0	NA	NA	NA	0	1	NA	-1	1	1	NA	-1	1
ko04970	Organismal Systems;Digestive system;Salivary secretion	64	1	NA	NA	NA	0	NA	NA	NA	0	NA	NA	NA	0	1	NA	-1	1
ko04972	Organismal Systems;Digestive system;Pancreatic secretion	69	1	NA	NA	NA	0	NA	NA	NA	0	NA	NA	NA	0	1	NA	-1	1
ko04973	Organismal Systems;Digestive system;Carbohydrate digestion and absorption	22	2	NA	NA	NA	0	NA	NA	NA	0	NA	NA	NA	0	1	NA	-1	1
ko05133	Human Diseases;Infectious disease: bacterial;Pertussis	79	6	1	NA	-1	1	NA	NA	NA	0	NA	NA	NA	0	1	NA	-1	1
ko00640	Metabolism;Carbohydrate metabolism;Propanoate metabolism	97	53	4	NA	-4	4	7	2	-5	5	3	3	0	0	10	10	0	0
ko02026	Cellular Processes;Cellular community - prokaryotes;Biofilm formation - Escherichia coli	61	37	NA	NA	NA	0	1	NA	-1	1	2	NA	-2	2	4	4	0	0
ko03320	Organismal Systems;Endocrine system;PPAR signaling pathway	63	6	NA	NA	NA	0	1	NA	-1	1	NA	1	1	1	1	1	0	0
ko04146	Cellular Processes;Transport and catabolism;Peroxisome	74	8	NA	NA	NA	0	1	NA	-1	1	NA	NA	NA	0	1	1	0	0
ko04922	Organismal Systems;Endocrine system;Glucagon signaling pathway	57	10	NA	NA	NA	0	1	NA	-1	1	NA	1	1	1	1	1	0	0
ko04931	Human Diseases;Endocrine and metabolic disease;Insulin resistance	74	4	NA	NA	NA	0	1	1	0	0	NA	1	1	1	1	1	0	0
ko05143	Human Diseases;Infectious disease: parasitic;African trypanosomiasis	41	2	NA	NA	NA	0	1	1	0	0	NA	NA	NA	0	1	1	0	0
ko00030	Metabolism;Carbohydrate metabolism;Pentose phosphate pathway	88	44	NA	NA	NA	0	NA	1	1	1	1	NA	-1	1	5	5	0	0
ko00230	Metabolism;Nucleotide metabolism;Purine metabolism	220	88	NA	NA	NA	0	1	2	1	1	1	4	3	3	6	6	0	0
ko00710	Metabolism;Energy metabolism;Carbon fixation in photosynthetic organisms	36	20	NA	NA	NA	0	NA	1	1	1	NA	NA	NA	0	2	2	0	0
ko00250	Metabolism;Amino acid metabolism;Alanine, aspartate and glutamate metabolism	70	38	NA	NA	NA	0	NA	NA	NA	0	NA	NA	NA	0	2	2	0	0
ko00511	Metabolism;Glycan biosynthesis and metabolism;Other glycan degradation	22	11	NA	NA	NA	0	NA	NA	NA	0	NA	NA	NA	0	1	1	0	0
ko00621	Metabolism;Xenobiotics biodegradation and metabolism;Dioxin degradation	31	2	NA	NA	NA	0	NA	NA	NA	0	NA	NA	NA	0	1	1	0	0
ko00960	Metabolism;Biosynthesis of other secondary metabolites;Tropane, piperidine and pyridine alkaloid biosynthesis	33	7	NA	NA	NA	0	NA	NA	NA	0	NA	NA	NA	0	1	1	0	0
ko04066	Environmental Information Processing;Signal transduction;HIF-1 signaling pathway	76	9	NA	NA	NA	0	NA	NA	NA	0	NA	NA	NA	0	1	1	0	0
ko05230	Human Diseases;Cancer: overview;Central carbon metabolism in cancer	49	10	NA	NA	NA	0	NA	NA	NA	0	NA	NA	NA	0	1	1	0	0
ko05415	Human Diseases;Cardiovascular disease;Diabetic cardiomyopathy	160	9	NA	NA	NA	0	NA	NA	NA	0	1	NA	-1	1	1	1	0	0
ko00340	Metabolism;Amino acid metabolism;Histidine metabolism	47	23	1	NA	-1	1	2	NA	-2	2	NA	NA	NA	0	3	4	1	1
ko00470	Metabolism;Metabolism of other amino acids;D-Amino acid metabolism	55	21	NA	NA	NA	0	2	NA	-2	2	NA	NA	NA	0	2	3	1	1
ko00627	Metabolism;Xenobiotics biodegradation and metabolism;Aminobenzoate degradation	89	8	NA	NA	NA	0	2	NA	-2	2	NA	NA	NA	0	2	3	1	1
ko00910	Metabolism;Energy metabolism;Nitrogen metabolism	68	29	NA	NA	NA	0	2	NA	-2	2	1	NA	-1	1	2	3	1	1
ko04142	Cellular Processes;Transport and catabolism;Lysosome	108	11	NA	NA	NA	0	2	NA	-2	2	NA	NA	NA	0	NA	1	1	1
ko00051	Metabolism;Carbohydrate metabolism;Fructose and mannose metabolism	112	57	NA	NA	NA	0	2	1	-1	1	NA	1	1	1	3	4	1	1
ko00071	Metabolism;Lipid metabolism;Fatty acid degradation	59	17	NA	NA	NA	0	2	1	-1	1	1	1	0	0	1	2	1	1
ko00240	Metabolism;Nucleotide metabolism;Pyrimidine metabolism	111	67	NA	NA	NA	0	2	1	-1	1	2	1	-1	1	2	3	1	1
ko00260	Metabolism;Amino acid metabolism;Glycine, serine and threonine metabolism	109	42	1	NA	-1	1	2	1	-1	1	NA	NA	NA	0	3	4	1	1
ko00281	Metabolism;Metabolism of terpenoids and polyketides;Geraniol degradation	16	5	NA	NA	NA	0	1	NA	-1	1	NA	NA	NA	0	NA	1	1	1
ko00360	Metabolism;Amino acid metabolism;Phenylalanine metabolism	74	19	NA	NA	NA	0	1	NA	-1	1	NA	1	1	1	2	3	1	1
ko00625	Metabolism;Xenobiotics biodegradation and metabolism;Chloroalkane and chloroalkene degradation	43	10	NA	NA	NA	0	2	1	-1	1	1	NA	-1	1	1	2	1	1
ko00740	Metabolism;Metabolism of cofactors and vitamins;Riboflavin metabolism	54	20	NA	NA	NA	0	1	NA	-1	1	NA	NA	NA	0	NA	1	1	1
ko03010	Genetic Information Processing;Translation;Ribosome	143	55	NA	NA	NA	0	1	NA	-1	1	NA	NA	NA	0	NA	1	1	1
ko03018	Genetic Information Processing;Folding, sorting and degradation;RNA degradation	79	18	NA	NA	NA	0	1	NA	-1	1	1	1	0	0	1	2	1	1
ko03060	Genetic Information Processing;Folding, sorting and degradation;Protein export	39	20	NA	NA	NA	0	1	NA	-1	1	1	1	0	0	1	2	1	1
ko04068	Environmental Information Processing;Signal transduction;FoxO signaling pathway	102	3	NA	NA	NA	0	1	NA	-1	1	NA	1	1	1	NA	1	1	1
ko04151	Environmental Information Processing;Signal transduction;PI3K-Akt signaling pathway	263	2	NA	NA	NA	0	1	NA	-1	1	NA	1	1	1	NA	1	1	1
ko04152	Environmental Information Processing;Signal transduction;AMPK signaling pathway	85	3	NA	NA	NA	0	1	NA	-1	1	NA	1	1	1	NA	1	1	1
ko04920	Organismal Systems;Endocrine system;Adipocytokine signaling pathway	53	2	NA	NA	NA	0	1	NA	-1	1	NA	1	1	1	NA	1	1	1
ko04964	Organismal Systems;Excretory system;Proximal tubule bicarbonate reclamation	14	3	NA	NA	NA	0	1	NA	-1	1	NA	1	1	1	NA	1	1	1
ko04975	Organismal Systems;Digestive system;Fat digestion and absorption	28	1	NA	NA	NA	0	1	NA	-1	1	NA	NA	NA	0	NA	1	1	1
ko00430	Metabolism;Metabolism of other amino acids;Taurine and hypotaurine metabolism	29	13	NA	NA	NA	0	1	1	0	0	NA	NA	NA	0	1	2	1	1
ko05146	Human Diseases;Infectious disease: parasitic;Amoebiasis	87	3	NA	NA	NA	0	1	1	0	0	NA	1	1	1	NA	1	1	1
ko00190	Metabolism;Energy metabolism;Oxidative phosphorylation	223	67	NA	NA	NA	0	NA	NA	NA	0	NA	NA	NA	0	NA	1	1	1
ko00311	Metabolism;Biosynthesis of other secondary metabolites;Penicillin and cephalosporin biosynthesis	16	3	NA	NA	NA	0	NA	NA	NA	0	NA	NA	NA	0	NA	1	1	1
ko00440	Metabolism;Metabolism of other amino acids;Phosphonate and phosphinate metabolism	44	13	NA	NA	NA	0	NA	NA	NA	0	NA	NA	NA	0	1	2	1	1
ko00540	Metabolism;Glycan biosynthesis and metabolism;Lipopolysaccharide biosynthesis	62	40	NA	NA	NA	0	NA	NA	NA	0	NA	NA	NA	0	1	2	1	1
ko00791	Metabolism;Xenobiotics biodegradation and metabolism;Atrazine degradation	16	5	NA	NA	NA	0	NA	NA	NA	0	NA	NA	NA	0	NA	1	1	1
ko00940	Metabolism;Biosynthesis of other secondary metabolites;Phenylpropanoid biosynthesis	32	2	NA	NA	NA	0	NA	NA	NA	0	NA	NA	NA	0	NA	1	1	1
ko00998	Metabolism;Biosynthesis of other secondary metabolites;Biosynthesis of various antibiotics	66	2	NA	NA	NA	0	NA	NA	NA	0	NA	NA	NA	0	NA	1	1	1
ko04621	Organismal Systems;Immune system;NOD-like receptor signaling pathway	145	4	NA	NA	NA	0	NA	NA	NA	0	NA	NA	NA	0	NA	1	1	1
ko04626	Organismal Systems;Environmental adaptation;Plant-pathogen interaction	86	6	NA	NA	NA	0	NA	NA	NA	0	NA	NA	NA	0	NA	1	1	1
ko05131	Human Diseases;Infectious disease: bacterial;Shigellosis	205	17	NA	NA	NA	0	NA	NA	NA	0	NA	NA	NA	0	NA	1	1	1
ko05132	Human Diseases;Infectious disease: bacterial;Salmonella infection	217	13	NA	NA	NA	0	NA	NA	NA	0	NA	NA	NA	0	NA	1	1	1
ko05134	Human Diseases;Infectious disease: bacterial;Legionellosis	69	6	NA	NA	NA	0	NA	NA	NA	0	NA	NA	NA	0	NA	1	1	1
ko05152	Human Diseases;Infectious disease: bacterial;Tuberculosis	131	4	NA	NA	NA	0	NA	NA	NA	0	NA	NA	NA	0	NA	1	1	1
ko05200	Human Diseases;Cancer: overview;Pathways in cancer	417	5	NA	NA	NA	0	NA	NA	NA	0	NA	NA	NA	0	NA	1	1	1
ko05208	Human Diseases;Cancer: overview;Chemical carcinogenesis - reactive oxygen species	175	8	NA	NA	NA	0	NA	NA	NA	0	NA	NA	NA	0	NA	1	1	1
ko05225	Human Diseases;Cancer: specific types;Hepatocellular carcinoma	116	2	NA	NA	NA	0	NA	NA	NA	0	NA	NA	NA	0	NA	1	1	1
ko05418	Human Diseases;Cardiovascular disease;Fluid shear stress and atherosclerosis	99	5	NA	NA	NA	0	NA	NA	NA	0	NA	NA	NA	0	NA	1	1	1
ko00330	Metabolism;Amino acid metabolism;Arginine and proline metabolism	107	50	NA	NA	NA	0	3	NA	-3	3	1	2	1	1	2	4	2	2
ko00643	Metabolism;Xenobiotics biodegradation and metabolism;Styrene degradation	25	6	NA	NA	NA	0	3	NA	-3	3	NA	1	1	1	1	3	2	2
ko00380	Metabolism;Amino acid metabolism;Tryptophan metabolism	80	14	NA	NA	NA	0	2	NA	-2	2	NA	NA	NA	0	1	3	2	2
ko03450	Genetic Information Processing;Replication and repair;Non-homologous end-joining	19	2	NA	NA	NA	0	2	NA	-2	2	NA	NA	NA	0	NA	2	2	2
ko04910	Organismal Systems;Endocrine system;Insulin signaling pathway	88	6	NA	NA	NA	0	2	NA	-2	2	NA	1	1	1	NA	2	2	2
ko00562	Metabolism;Carbohydrate metabolism;Inositol phosphate metabolism	76	15	NA	NA	NA	0	1	NA	-1	1	NA	NA	NA	0	NA	2	2	2
ko00770	Metabolism;Metabolism of cofactors and vitamins;Pantothenate and CoA biosynthesis	44	27	NA	NA	NA	0	1	NA	-1	1	1	NA	-1	1	1	3	2	2
ko00620	Metabolism;Carbohydrate metabolism;Pyruvate metabolism	133	76	NA	NA	NA	0	4	4	0	0	1	2	1	1	5	7	2	2
ko00020	Metabolism;Carbohydrate metabolism;Citrate cycle (TCA cycle)	67	43	NA	NA	NA	0	3	NA	-3	3	3	1	-2	2	2	5	3	3
ko00670	Metabolism;Metabolism of cofactors and vitamins;One carbon pool by folate	42	19	NA	NA	NA	0	2	NA	-2	2	NA	1	1	1	NA	3	3	3
ko05111	Cellular Processes;Cellular community - prokaryotes;Biofilm formation - Vibrio cholerae	106	31	1	NA	-1	1	2	NA	-2	2	NA	1	1	1	2	5	3	3
ko00130	Metabolism;Metabolism of cofactors and vitamins;Ubiquinone and other terpenoid-quinone biosynthesis	59	27	NA	NA	NA	0	NA	NA	NA	0	NA	NA	NA	0	NA	3	3	3
ko00280	Metabolism;Amino acid metabolism;Valine, leucine and isoleucine degradation	69	28	NA	NA	NA	0	5	1	-4	4	NA	1	1	1	2	6	4	4
ko01502	Human Diseases;Drug resistance: antimicrobial;Vancomycin resistance	22	16	NA	NA	NA	0	4	NA	-4	4	NA	NA	NA	0	NA	4	4	4
ko00720	Metabolism;Energy metabolism;Carbon fixation pathways in prokaryotes	117	60	1	NA	-1	1	5	2	-3	3	2	1	-1	1	4	8	4	4
ko00410	Metabolism;Metabolism of other amino acids;beta-Alanine metabolism	45	15	NA	NA	NA	0	2	NA	-2	2	1	1	0	0	NA	4	4	4
ko02025	Cellular Processes;Cellular community - prokaryotes;Biofilm formation - Pseudomonas aeruginosa	90	18	NA	NA	NA	0	1	NA	-1	1	NA	NA	NA	0	NA	4	4	4
ko00362	Metabolism;Xenobiotics biodegradation and metabolism;Benzoate degradation	106	14	NA	NA	NA	0	3	NA	-3	3	NA	NA	NA	0	1	6	5	5
ko00053	Metabolism;Carbohydrate metabolism;Ascorbate and aldarate metabolism	62	17	NA	NA	NA	0	1	2	1	1	NA	2	2	2	3	8	5	5
ko00630	Metabolism;Carbohydrate metabolism;Glyoxylate and dicarboxylate metabolism	104	53	NA	NA	NA	0	2	4	2	2	NA	1	1	1	2	8	6	6
ko02020	Environmental Information Processing;Signal transduction;Two-component system	499	247	5	NA	-5	5	22	4	-18	18	16	7	-9	9	33	40	7	7
ko00310	Metabolism;Amino acid metabolism;Lysine degradation	98	21	NA	NA	NA	0	8	NA	-8	8	NA	NA	NA	0	1	10	9	9
ko02024	Cellular Processes;Cellular community - prokaryotes;Quorum sensing	283	78	NA	NA	NA	0	3	1	-2	2	2	6	4	4	4	13	9	9
ko00650	Metabolism;Carbohydrate metabolism;Butanoate metabolism	114	64	NA	NA	NA	0	15	1	-14	14	1	4	3	3	4	16	12	12
ko00040	Metabolism;Carbohydrate metabolism;Pentose and glucuronate interconversions	89	36	NA	NA	NA	0	5	2	-3	3	NA	4	4	4	NA	12	12	12
ko02030	Cellular Processes;Cell motility;Bacterial chemotaxis	26	23	NA	NA	NA	0	5	NA	-5	5	NA	2	2	2	NA	14	14	14
ko02040	Cellular Processes;Cell motility;Flagellar assembly	55	46	NA	NA	NA	0	7	NA	-7	7	NA	NA	NA	0	NA	25	25	25
ko00521	Metabolism;Biosynthesis of other secondary metabolites;Streptomycin biosynthesis	21	11	NA	NA	NA	0	1	NA	-1	1	NA	NA	NA	0	NA	NA	NA	0
ko00531	Metabolism;Glycan biosynthesis and metabolism;Glycosaminoglycan degradation	15	5	NA	NA	NA	0	1	NA	-1	1	NA	NA	NA	0	NA	NA	NA	0
ko00944	Metabolism;Biosynthesis of other secondary metabolites;Flavone and flavonol biosynthesis	15	1	NA	NA	NA	0	1	NA	-1	1	NA	NA	NA	0	NA	NA	NA	0
ko00983	Metabolism;Xenobiotics biodegradation and metabolism;Drug metabolism - other enzymes	32	14	NA	NA	NA	0	1	NA	-1	1	NA	NA	NA	0	NA	NA	NA	0
ko04614	Organismal Systems;Endocrine system;Renin-angiotensin system	22	1	NA	NA	NA	0	1	NA	-1	1	NA	NA	NA	0	NA	NA	NA	0
ko04138	Cellular Processes;Transport and catabolism;Autophagy - yeast	82	1	NA	NA	NA	0	NA	1	1	1	NA	NA	NA	0	NA	NA	NA	0
ko04917	Organismal Systems;Endocrine system;Prolactin signaling pathway	57	1	NA	NA	NA	0	NA	1	1	1	NA	NA	NA	0	NA	NA	NA	0

## Sheet: Table S4
Supplementary Table S4: Spearman correlation between SCFA relative concentration and family relative abundance. For each Spearman correlation (negative blue Rho or positive red Rho), the P-value (black P-value if <= 0.05, else grey)was corrected using Benjamini Hochberg (black P-value_BH if <= 0.05, else grey). The last 4 columns give the taxonomy.
ID	SCFA	Rho	P-value	P-value_BH	Family	Order	Class	Phylum
Cluster_229	Butyrate	-0.50924	0.000791089	0.0303759	Peptococcaceae	Peptococcales	Clostridia	Firmicutes
Cluster_12	Butyrate	0.507904	0.000820969	0.0303759	Lactobacillaceae	Lactobacillales	Bacilli	Firmicutes
Cluster_1	Propionate	0.52676	0.000479649	0.0303759	Bacteroidaceae	Bacteroidales	Bacteroidia	Bacteroidota
Cluster_3	Butyrate	0.480488	0.00170086	0.047199	Ruminococcaceae	Oscillospirales	Clostridia	Firmicutes
Cluster_9	Propionate	-0.466129	0.00243357	0.0479583	Bifidobacteriaceae	Bifidobacteriales	Actinobacteria	Actinobacteriota
Cluster_12	Propionate	-0.46353	0.00259234	0.0479583	Lactobacillaceae	Lactobacillales	Bacilli	Firmicutes
Cluster_1	Butyrate	-0.42957	0.00567071	0.0899213	Bacteroidaceae	Bacteroidales	Bacteroidia	Bacteroidota
Cluster_43	Propionate	-0.412238	0.00821163	0.0966373	Atopobiaceae	Coriobacteriales	Coriobacteriia	Actinobacteriota
Cluster_43	Butyrate	0.409418	0.00870606	0.0966373	Atopobiaceae	Coriobacteriales	Coriobacteriia	Actinobacteriota
Cluster_88	Acetate	0.414609	0.00781475	0.0966373	Tannerellaceae	Bacteroidales	Bacteroidia	Bacteroidota
Cluster_14	Butyrate	-0.397392	0.0111119	0.105343	Oscillospiraceae	Oscillospirales	Clostridia	Firmicutes
Cluster_8	Acetate	-0.390047	0.0128436	0.105343	Helicobacteraceae	Campylobacterales	Campylobacteria	Campylobacterota
Cluster_210	Butyrate	-0.385438	0.0140432	0.105343	Anaerovoracaceae	Peptostreptococcales-Tissierellales	Clostridia	Firmicutes
Cluster_3	Propionate	-0.382176	0.0149483	0.105343	Ruminococcaceae	Oscillospirales	Clostridia	Firmicutes
Cluster_88	Butyrate	-0.381467	0.0151517	0.105343	Tannerellaceae	Bacteroidales	Bacteroidia	Bacteroidota
Cluster_491	Butyrate	-0.378983	0.0158817	0.105343	unknown family	Oscillospirales	Clostridia	Firmicutes
Cluster_72	Butyrate	-0.378149	0.0161336	0.105343	Marinifilaceae	Bacteroidales	Bacteroidia	Bacteroidota
Cluster_9	Butyrate	0.355508	0.0243705	0.142375	Bifidobacteriaceae	Bifidobacteriales	Actinobacteria	Actinobacteriota
Cluster_229	Propionate	0.358137	0.0232631	0.142375	Peptococcaceae	Peptococcales	Clostridia	Firmicutes
Cluster_55	Butyrate	-0.34112	0.0312326	0.173341	unknown family	Clostridia vadinBB60 group	Clostridia	Firmicutes
Cluster_14	Propionate	0.336132	0.0339546	0.179474	Oscillospiraceae	Oscillospirales	Clostridia	Firmicutes
Cluster_605	Butyrate	-0.312604	0.0495396	0.24995	Multi-affiliation	Oscillospirales	Clostridia	Firmicutes
Cluster_98	Propionate	-0.30621	0.054647	0.263731	Peptostreptococcaceae	Peptostreptococcales-Tissierellales	Clostridia	Firmicutes
Cluster_209	Butyrate	-0.285446	0.0741921	0.316743	Christensenellaceae	Christensenellales	Clostridia	Firmicutes
Cluster_55	Propionate	0.286706	0.0728682	0.316743	unknown family	Clostridia vadinBB60 group	Clostridia	Firmicutes
Cluster_176	Butyrate	0.290266	0.0692276	0.316743	Enterococcaceae	Lactobacillales	Bacilli	Firmicutes
Cluster_61	Butyrate	0.277685	0.0827686	0.340271	Campylobacteraceae	Campylobacterales	Campylobacteria	Campylobacterota
Cluster_254	Propionate	0.272476	0.0889439	0.340441	UCG-010	Oscillospirales	Clostridia	Firmicutes
Cluster_72	Propionate	0.274153	0.0869174	0.340441	Marinifilaceae	Bacteroidales	Bacteroidia	Bacteroidota
Cluster_491	Acetate	0.26589	0.0972539	0.359839	unknown family	Oscillospirales	Clostridia	Firmicutes
Cluster_3	Acetate	-0.249719	0.120181	0.430327	Ruminococcaceae	Oscillospirales	Clostridia	Firmicutes
Cluster_254	Butyrate	-0.24243	0.131752	0.445529	UCG-010	Oscillospirales	Clostridia	Firmicutes
Cluster_283	Butyrate	0.242003	0.132455	0.445529	Erysipelotrichaceae	Erysipelotrichales	Bacilli	Firmicutes
Cluster_5	Butyrate	-0.235388	0.1437	0.449548	Rikenellaceae	Bacteroidales	Bacteroidia	Bacteroidota
Cluster_283	Propionate	-0.234394	0.145449	0.449548	Erysipelotrichaceae	Erysipelotrichales	Bacilli	Firmicutes
Cluster_33	Propionate	-0.234195	0.1458	0.449548	Enterobacteriaceae	Enterobacterales	Gammaproteobacteria	Proteobacteria
Cluster_7	Acetate	0.224495	0.163724	0.491172	Barnesiellaceae	Bacteroidales	Bacteroidia	Bacteroidota
Cluster_366	Butyrate	-0.221617	0.169336	0.494638	Erysipelatoclostridiaceae	Erysipelotrichales	Bacilli	Firmicutes
Cluster_25	Acetate	-0.207908	0.197973	0.56346	Sutterellaceae	Burkholderiales	Gammaproteobacteria	Proteobacteria
Cluster_18	Acetate	0.205544	0.203234	0.563974	Lachnospiraceae	Lachnospirales	Clostridia	Firmicutes
Cluster_310	Butyrate	-0.190544	0.238908	0.575288	Coriobacteriaceae	Coriobacteriales	Coriobacteriia	Actinobacteriota
Cluster_606	Butyrate	-0.189885	0.240566	0.575288	unknown family	Izemoplasmatales	Bacilli	Firmicutes
Cluster_61	Propionate	-0.186355	0.249584	0.575288	Campylobacteraceae	Campylobacterales	Campylobacteria	Campylobacterota
Cluster_25	Butyrate	0.184675	0.253956	0.575288	Sutterellaceae	Burkholderiales	Gammaproteobacteria	Proteobacteria
Cluster_33	Acetate	0.184822	0.253571	0.575288	Enterobacteriaceae	Enterobacterales	Gammaproteobacteria	Proteobacteria
Cluster_605	Propionate	0.186101	0.250242	0.575288	Multi-affiliation	Oscillospirales	Clostridia	Firmicutes
Cluster_57	Acetate	0.194033	0.230256	0.575288	Desulfovibrionaceae	Desulfovibrionales	Desulfovibrionia	Desulfobacterota
Cluster_229	Acetate	0.194083	0.230133	0.575288	Peptococcaceae	Peptococcales	Clostridia	Firmicutes
Cluster_366	Acetate	0.19717	0.222659	0.575288	Erysipelatoclostridiaceae	Erysipelotrichales	Bacilli	Firmicutes
Cluster_12	Acetate	-0.173273	0.284963	0.602452	Lactobacillaceae	Lactobacillales	Bacilli	Firmicutes
Cluster_210	Propionate	0.172321	0.287657	0.602452	Anaerovoracaceae	Peptostreptococcales-Tissierellales	Clostridia	Firmicutes
Cluster_5	Acetate	0.174594	0.281249	0.602452	Rikenellaceae	Bacteroidales	Bacteroidia	Bacteroidota
Cluster_8	Propionate	0.177653	0.272774	0.602452	Helicobacteraceae	Campylobacterales	Campylobacteria	Campylobacterota
Cluster_176	Acetate	-0.165247	0.308202	0.633527	Enterococcaceae	Lactobacillales	Bacilli	Firmicutes
Cluster_98	Butyrate	0.157014	0.333259	0.672576	Peptostreptococcaceae	Peptostreptococcales-Tissierellales	Clostridia	Firmicutes
Cluster_65	Butyrate	-0.154561	0.34096	0.675832	[Eubacterium] coprostanoligenes group	Oscillospirales	Clostridia	Firmicutes
Cluster_17	Acetate	-0.15197	0.349213	0.680046	unknown family	Clostridia UCG-014	Clostridia	Firmicutes
Cluster_57	Propionate	-0.14346	0.377165	0.700006	Desulfovibrionaceae	Desulfovibrionales	Desulfovibrionia	Desulfobacterota
Cluster_209	Propionate	0.143099	0.378381	0.700006	Christensenellaceae	Christensenellales	Clostridia	Firmicutes
Cluster_210	Acetate	0.146412	0.367324	0.700006	Anaerovoracaceae	Peptostreptococcales-Tissierellales	Clostridia	Firmicutes
Cluster_18	Propionate	-0.138656	0.393515	0.716068	Lachnospiraceae	Lachnospirales	Clostridia	Firmicutes
Cluster_491	Propionate	0.135318	0.405111	0.72528	unknown family	Oscillospirales	Clostridia	Firmicutes
Cluster_14	Acetate	0.132933	0.413517	0.728577	Oscillospiraceae	Oscillospirales	Clostridia	Firmicutes
Cluster_307	Butyrate	-0.122938	0.449801	0.742533	Defluviitaleaceae	Lachnospirales	Clostridia	Firmicutes
Cluster_18	Butyrate	-0.115953	0.476152	0.742533	Lachnospiraceae	Lachnospirales	Clostridia	Firmicutes
Cluster_61	Acetate	-0.115533	0.477762	0.742533	Campylobacteraceae	Campylobacterales	Campylobacteria	Campylobacterota
Cluster_176	Propionate	-0.111075	0.495022	0.742533	Enterococcaceae	Lactobacillales	Bacilli	Firmicutes
Cluster_307	Propionate	0.111805	0.492176	0.742533	Defluviitaleaceae	Lachnospirales	Clostridia	Firmicutes
Cluster_606	Acetate	0.112005	0.491398	0.742533	unknown family	Izemoplasmatales	Bacilli	Firmicutes
Cluster_5	Propionate	0.112206	0.490616	0.742533	Rikenellaceae	Bacteroidales	Bacteroidia	Bacteroidota
Cluster_177	Butyrate	0.114022	0.483579	0.742533	Coriobacteriales Incertae Sedis	Coriobacteriales	Coriobacteriia	Actinobacteriota
Cluster_65	Acetate	0.119463	0.462809	0.742533	[Eubacterium] coprostanoligenes group	Oscillospirales	Clostridia	Firmicutes
Cluster_98	Acetate	0.12433	0.444647	0.742533	Peptostreptococcaceae	Peptostreptococcales-Tissierellales	Clostridia	Firmicutes
Cluster_310	Acetate	0.128489	0.42944	0.742533	Coriobacteriaceae	Coriobacteriales	Coriobacteriia	Actinobacteriota
Cluster_283	Acetate	-0.105595	0.516676	0.754618	Erysipelotrichaceae	Erysipelotrichales	Bacilli	Firmicutes
Cluster_209	Acetate	0.105728	0.516144	0.754618	Christensenellaceae	Christensenellales	Clostridia	Firmicutes
Cluster_88	Propionate	0.0903202	0.579404	0.803922	Tannerellaceae	Bacteroidales	Bacteroidia	Bacteroidota
Cluster_55	Acetate	0.091472	0.574556	0.803922	unknown family	Clostridia vadinBB60 group	Clostridia	Firmicutes
Cluster_17	Butyrate	0.0930582	0.567911	0.803922	unknown family	Clostridia UCG-014	Clostridia	Firmicutes
Cluster_72	Acetate	0.0950549	0.559597	0.803922	Marinifilaceae	Bacteroidales	Bacteroidia	Bacteroidota
Cluster_43	Acetate	-0.0864704	0.595737	0.811265	Atopobiaceae	Coriobacteriales	Coriobacteriia	Actinobacteriota
Cluster_8	Butyrate	0.0856338	0.599313	0.811265	Helicobacteraceae	Campylobacterales	Campylobacteria	Campylobacterota
Cluster_7	Propionate	-0.0765514	0.638719	0.850896	Barnesiellaceae	Bacteroidales	Bacteroidia	Bacteroidota
Cluster_177	Acetate	-0.0747603	0.646611	0.850896	Coriobacteriales Incertae Sedis	Coriobacteriales	Coriobacteriia	Actinobacteriota
Cluster_606	Propionate	0.0736357	0.651587	0.850896	unknown family	Izemoplasmatales	Bacilli	Firmicutes
Cluster_605	Acetate	0.0692777	0.671006	0.866065	Multi-affiliation	Oscillospirales	Clostridia	Firmicutes
Cluster_177	Propionate	-0.0655962	0.687577	0.873778	Coriobacteriales Incertae Sedis	Coriobacteriales	Coriobacteriia	Actinobacteriota
Cluster_131	Propionate	-0.0628606	0.699985	0.873778	Butyricicoccaceae	Oscillospirales	Clostridia	Firmicutes
Cluster_216	Acetate	-0.0610001	0.708469	0.873778	unknown family	RF39	Bacilli	Firmicutes
Cluster_223	Acetate	0.0622975	0.702549	0.873778	Bacillaceae	Bacillales	Bacilli	Firmicutes
Cluster_65	Propionate	0.0574324	0.724833	0.884137	[Eubacterium] coprostanoligenes group	Oscillospirales	Clostridia	Firmicutes
Cluster_9	Acetate	0.054513	0.738314	0.890792	Bifidobacteriaceae	Bifidobacteriales	Actinobacteria	Actinobacteriota
Cluster_131	Acetate	-0.0512267	0.753583	0.899437	Butyricicoccaceae	Oscillospirales	Clostridia	Firmicutes
Cluster_254	Acetate	-0.0463828	0.776256	0.916643	UCG-010	Oscillospirales	Clostridia	Firmicutes
Cluster_310	Propionate	0.0445408	0.784927	0.917125	Coriobacteriaceae	Coriobacteriales	Coriobacteriia	Actinobacteriota
Cluster_1	Acetate	0.0303016	0.852751	0.985993	Bacteroidaceae	Bacteroidales	Bacteroidia	Bacteroidota
Cluster_223	Butyrate	-0.0260468	0.873245	0.988263	Bacillaceae	Bacillales	Bacilli	Firmicutes
Cluster_25	Propionate	-0.0194603	0.905128	0.988263	Sutterellaceae	Burkholderiales	Gammaproteobacteria	Proteobacteria
Cluster_57	Butyrate	-0.0193282	0.905769	0.988263	Desulfovibrionaceae	Desulfovibrionales	Desulfovibrionia	Desulfobacterota
Cluster_7	Butyrate	-0.0157606	0.923105	0.988263	Barnesiellaceae	Bacteroidales	Bacteroidia	Bacteroidota
Cluster_216	Propionate	-0.009696	0.95265	0.988263	unknown family	RF39	Bacilli	Firmicutes
Cluster_216	Butyrate	0.00979014	0.952191	0.988263	unknown family	RF39	Bacilli	Firmicutes
Cluster_131	Butyrate	0.0112586	0.945029	0.988263	Butyricicoccaceae	Oscillospirales	Clostridia	Firmicutes
Cluster_17	Propionate	0.0118199	0.942294	0.988263	unknown family	Clostridia UCG-014	Clostridia	Firmicutes
Cluster_33	Butyrate	0.0146431	0.928542	0.988263	Enterobacteriaceae	Enterobacterales	Gammaproteobacteria	Proteobacteria
Cluster_536	Propionate	0.0181591	0.911446	0.988263	Multi-affiliation	Multi-affiliation	Clostridia	Firmicutes
Cluster_536	Butyrate	0.0190983	0.906885	0.988263	Multi-affiliation	Multi-affiliation	Clostridia	Firmicutes
Cluster_223	Propionate	-0.00725014	0.964585	0.991379	Bacillaceae	Bacillales	Bacilli	Firmicutes
Cluster_536	Acetate	-0.00375705	0.981644	0.991879	Multi-affiliation	Multi-affiliation	Clostridia	Firmicutes
Cluster_307	Acetate	0.00349095	0.982944	0.991879	Defluviitaleaceae	Lachnospirales	Clostridia	Firmicutes
Cluster_366	Propionate	0.00131635	0.993568	0.993568	Erysipelatoclostridiaceae	Erysipelotrichales	Bacilli	Firmicutes

## Sheet: Table S5
Supplementary Table S5: Spearman correlation between SCFA relative concentration and genus relative abundance. For each Spearman correlation (negative blue Rho or positive red Rho), the P-value (black P-value if <= 0.05, else grey)was corrected using Benjamini Hochberg (black P-value_BH if <= 0.05, else grey). The last 5 columns give the taxonomy.
ID	SCFA	Rho	P-value	P-value_BH	Genus	Family	Order	Class	Phylum
Cluster_12	Butyrate	0.662945	3.14613e-06	0.000915525	Lactobacillus	Lactobacillaceae	Lactobacillales	Bacilli	Firmicutes
Cluster_50	Butyrate	-0.582129	8.13608e-05	0.0111121	Eisenbergiella	Lachnospiraceae	Lachnospirales	Clostridia	Firmicutes
Cluster_36	Propionate	-0.571737	0.000116304	0.0111121	Fusicatenibacter	Lachnospiraceae	Lachnospirales	Clostridia	Firmicutes
Cluster_129	Propionate	0.563568	0.000152744	0.0111121	Tuzzerella	Lachnospiraceae	Lachnospirales	Clostridia	Firmicutes
Cluster_41	Propionate	-0.536798	0.000355655	0.0172493	Subdoligranulum	Ruminococcaceae	Oscillospirales	Clostridia	Firmicutes
Cluster_41	Butyrate	0.540738	0.000315445	0.0172493	Subdoligranulum	Ruminococcaceae	Oscillospirales	Clostridia	Firmicutes
Cluster_129	Butyrate	-0.531456	0.00041751	0.0173565	Tuzzerella	Lachnospiraceae	Lachnospirales	Clostridia	Firmicutes
Cluster_1	Acetate	0.0303016	0.852751	0.963425	Bacteroides	Bacteroidaceae	Bacteroidales	Bacteroidia	Bacteroidota
Cluster_229	Butyrate	-0.50924	0.000791089	0.0255785	Peptococcus	Peptococcaceae	Peptococcales	Clostridia	Firmicutes
Cluster_12	Propionate	-0.502416	0.000954479	0.0277753	Lactobacillus	Lactobacillaceae	Lactobacillales	Bacilli	Firmicutes
Cluster_50	Acetate	0.492679	0.00123945	0.0327891	Eisenbergiella	Lachnospiraceae	Lachnospirales	Clostridia	Firmicutes
Cluster_9	Propionate	-0.466129	0.00243357	0.058123	Bifidobacterium	Bifidobacteriaceae	Bifidobacteriales	Actinobacteria	Actinobacteriota
Cluster_116	Butyrate	-0.460123	0.00281424	0.058123	UCG-005	Oscillospiraceae	Oscillospirales	Clostridia	Firmicutes
Cluster_66	Butyrate	-0.457408	0.00300279	0.058123	Flavonifractor	Oscillospiraceae	Oscillospirales	Clostridia	Firmicutes
Cluster_83	Butyrate	-0.452182	0.00339711	0.058123	Multi-affiliation	Lachnospiraceae	Lachnospirales	Clostridia	Firmicutes
Cluster_58	Butyrate	-0.449754	0.00359524	0.058123	unknown genus	Barnesiellaceae	Bacteroidales	Bacteroidia	Bacteroidota
Cluster_3	Butyrate	0.45272	0.00335451	0.058123	Faecalibacterium	Ruminococcaceae	Oscillospirales	Clostridia	Firmicutes
Cluster_66	Propionate	0.456564	0.00306367	0.058123	Flavonifractor	Oscillospiraceae	Oscillospirales	Clostridia	Firmicutes
Cluster_106	Acetate	0.0759256	0.641472	0.861871	Anaerosporobacter	Lachnospiraceae	Lachnospirales	Clostridia	Firmicutes
Cluster_43	Propionate	-0.428384	0.0058197	0.0777606	Olsenella	Atopobiaceae	Coriobacteriales	Coriobacteriia	Actinobacteriota
Cluster_116	Propionate	0.427921	0.00587881	0.0777606	UCG-005	Oscillospiraceae	Oscillospirales	Clostridia	Firmicutes
Cluster_43	Butyrate	0.42923	0.00571307	0.0777606	Olsenella	Atopobiaceae	Coriobacteriales	Coriobacteriia	Actinobacteriota
Cluster_88	Acetate	0.414609	0.00781475	0.0988736	Parabacteroides	Tannerellaceae	Bacteroidales	Bacteroidia	Bacteroidota
Cluster_210	Butyrate	-0.40931	0.00872557	0.103435	Family XIII AD3011 group	Anaerovoracaceae	Peptostreptococcales-Tissierellales	Clostridia	Firmicutes
Cluster_51	Butyrate	-0.408426	0.00888614	0.103435	GCA-900066575	Lachnospiraceae	Lachnospirales	Clostridia	Firmicutes
Cluster_44	Butyrate	-0.405236	0.00948647	0.106175	unknown genus	Oscillospiraceae	Oscillospirales	Clostridia	Firmicutes
Cluster_18	Propionate	-0.393489	0.0120056	0.124583	[Ruminococcus] torques group	Lachnospiraceae	Lachnospirales	Clostridia	Firmicutes
Cluster_118	Propionate	-0.390782	0.0126606	0.124583	Blautia	Lachnospiraceae	Lachnospirales	Clostridia	Firmicutes
Cluster_8	Acetate	-0.390047	0.0128436	0.124583	Helicobacter	Helicobacteraceae	Campylobacterales	Campylobacteria	Campylobacterota
Cluster_26	Propionate	0.392194	0.0123153	0.124583	Negativibacillus	Ruminococcaceae	Oscillospirales	Clostridia	Firmicutes
Cluster_14	Butyrate	-0.384182	0.014386	0.134139	Colidextribacter	Oscillospiraceae	Oscillospirales	Clostridia	Firmicutes
Cluster_88	Butyrate	-0.381467	0.0151517	0.134139	Parabacteroides	Tannerellaceae	Bacteroidales	Bacteroidia	Bacteroidota
Cluster_70	Propionate	-0.380497	0.0154334	0.134139	Limosilactobacillus	Lactobacillaceae	Lactobacillales	Bacilli	Firmicutes
Cluster_491	Butyrate	-0.378983	0.0158817	0.134139	unknown genus	unknown family	Oscillospirales	Clostridia	Firmicutes
Cluster_72	Butyrate	-0.378149	0.0161336	0.134139	Odoribacter	Marinifilaceae	Bacteroidales	Bacteroidia	Bacteroidota
Cluster_59	Butyrate	0.374878	0.0171535	0.138658	Caproiciproducens	Ruminococcaceae	Oscillospirales	Clostridia	Firmicutes
Cluster_308	Propionate	0.360244	0.0224065	0.176224	ASF356	Lachnospiraceae	Lachnospirales	Clostridia	Firmicutes
Cluster_229	Propionate	0.358137	0.0232631	0.178147	Peptococcus	Peptococcaceae	Peptococcales	Clostridia	Firmicutes
Cluster_9	Butyrate	0.355508	0.0243705	0.181841	Bifidobacterium	Bifidobacteriaceae	Bifidobacteriales	Actinobacteria	Actinobacteriota
Cluster_83	Propionate	0.352511	0.0256856	0.186863	Multi-affiliation	Lachnospiraceae	Lachnospirales	Clostridia	Firmicutes
Cluster_159	Propionate	-0.350754	0.0264835	0.187968	Sellimonas	Lachnospiraceae	Lachnospirales	Clostridia	Firmicutes
Cluster_357	Propionate	0.345096	0.0291942	0.202274	UCG-009	Butyricicoccaceae	Oscillospirales	Clostridia	Firmicutes
Cluster_3	Propionate	-0.342777	0.0303694	0.205523	Faecalibacterium	Ruminococcaceae	Oscillospirales	Clostridia	Firmicutes
Cluster_55	Butyrate	-0.34112	0.0312326	0.206561	unknown genus	unknown family	Clostridia vadinBB60 group	Clostridia	Firmicutes
Cluster_70	Butyrate	0.337604	0.0331319	0.214253	Limosilactobacillus	Lactobacillaceae	Lactobacillales	Bacilli	Firmicutes
Cluster_183	Propionate	-0.336157	0.0339404	0.21471	Lachnospiraceae FE2018 group	Lachnospiraceae	Lachnospirales	Clostridia	Firmicutes
Cluster_322	Butyrate	-0.333263	0.0356067	0.216951	Rikenella	Rikenellaceae	Bacteroidales	Bacteroidia	Bacteroidota
Cluster_14	Propionate	0.332958	0.0357858	0.216951	Colidextribacter	Oscillospiraceae	Oscillospirales	Clostridia	Firmicutes
Cluster_138	Butyrate	-0.329765	0.0377085	0.223943	unknown genus	Desulfovibrionaceae	Desulfovibrionales	Desulfovibrionia	Desulfobacterota
Cluster_308	Butyrate	-0.322825	0.0421799	0.245487	ASF356	Lachnospiraceae	Lachnospirales	Clostridia	Firmicutes
Cluster_59	Propionate	-0.314642	0.0479952	0.273855	Caproiciproducens	Ruminococcaceae	Oscillospirales	Clostridia	Firmicutes
Cluster_605	Butyrate	-0.312604	0.0495396	0.277231	Multi-affiliation	Multi-affiliation	Oscillospirales	Clostridia	Firmicutes
Cluster_343	Propionate	0.31106	0.0507359	0.278569	Anaerofilum	Ruminococcaceae	Oscillospirales	Clostridia	Firmicutes
Cluster_283	Butyrate	0.306956	0.0540302	0.291163	unknown genus	Erysipelotrichaceae	Erysipelotrichales	Bacilli	Firmicutes
Cluster_526	Propionate	-0.30151	0.0586629	0.31038	Marvinbryantia	Lachnospiraceae	Lachnospirales	Clostridia	Firmicutes
Cluster_16	Propionate	-0.2994	0.060541	0.314597	Ligilactobacillus	Lactobacillaceae	Lactobacillales	Bacilli	Firmicutes
Cluster_12	Acetate	-0.296758	0.0629585	0.32142	Lactobacillus	Lactobacillaceae	Lactobacillales	Bacilli	Firmicutes
Cluster_5	Acetate	0.172522	0.287087	0.601024	Alistipes	Rikenellaceae	Bacteroidales	Bacteroidia	Bacteroidota
Cluster_211	Butyrate	-0.290486	0.0690073	0.33025	Fournierella	Ruminococcaceae	Oscillospirales	Clostridia	Firmicutes
Cluster_176	Butyrate	0.290266	0.0692276	0.33025	Enterococcus	Enterococcaceae	Lactobacillales	Bacilli	Firmicutes
Cluster_36	Butyrate	0.291921	0.0675849	0.33025	Fusicatenibacter	Lachnospiraceae	Lachnospirales	Clostridia	Firmicutes
Cluster_31	Butyrate	-0.28814	0.0713837	0.332279	unknown genus	Ruminococcaceae	Oscillospirales	Clostridia	Firmicutes
Cluster_209	Butyrate	-0.285446	0.0741921	0.332279	Christensenellaceae R-7 group	Christensenellaceae	Christensenellales	Clostridia	Firmicutes
Cluster_21	Butyrate	-0.285419	0.0742204	0.332279	unknown genus	Lachnospiraceae	Lachnospirales	Clostridia	Firmicutes
Cluster_55	Propionate	0.286706	0.0728682	0.332279	unknown genus	unknown family	Clostridia vadinBB60 group	Clostridia	Firmicutes
Cluster_26	Butyrate	-0.28054	0.0795275	0.349068	Negativibacillus	Ruminococcaceae	Oscillospirales	Clostridia	Firmicutes
Cluster_189	Acetate	-0.27794	0.0824744	0.349068	Anaerostipes	Lachnospiraceae	Lachnospirales	Clostridia	Firmicutes
Cluster_61	Butyrate	0.277685	0.0827686	0.349068	Campylobacter	Campylobacteraceae	Campylobacterales	Campylobacteria	Campylobacterota
Cluster_57	Butyrate	0.278013	0.082391	0.349068	Desulfovibrio	Desulfovibrionaceae	Desulfovibrionales	Desulfovibrionia	Desulfobacterota
Cluster_98	Propionate	-0.273546	0.0876467	0.358981	Romboutsia	Peptostreptococcaceae	Peptostreptococcales-Tissierellales	Clostridia	Firmicutes
Cluster_148	Propionate	-0.270047	0.091942	0.358981	Ruminococcus	Ruminococcaceae	Oscillospirales	Clostridia	Firmicutes
Cluster_416	Propionate	0.269585	0.0925208	0.358981	Anaerotruncus	Ruminococcaceae	Oscillospirales	Clostridia	Firmicutes
Cluster_182	Acetate	0.270628	0.0912176	0.358981	Bilophila	Desulfovibrionaceae	Desulfovibrionales	Desulfovibrionia	Desulfobacterota
Cluster_254	Propionate	0.272476	0.0889439	0.358981	unknown genus	UCG-010	Oscillospirales	Clostridia	Firmicutes
Cluster_72	Propionate	0.274153	0.0869174	0.358981	Odoribacter	Marinifilaceae	Bacteroidales	Bacteroidia	Bacteroidota
Cluster_3	Acetate	-0.268105	0.0943951	0.361434	Faecalibacterium	Ruminococcaceae	Oscillospirales	Clostridia	Firmicutes
Cluster_51	Propionate	0.267123	0.0956542	0.361498	GCA-900066575	Lachnospiraceae	Lachnospirales	Clostridia	Firmicutes
Cluster_491	Acetate	0.26589	0.0972539	0.362832	unknown genus	unknown family	Oscillospirales	Clostridia	Firmicutes
Cluster_135	Butyrate	-0.260947	0.103873	0.370756	NK4A214 group	Oscillospiraceae	Oscillospirales	Clostridia	Firmicutes
Cluster_202	Propionate	-0.26051	0.104474	0.370756	[Eubacterium] hallii group	Lachnospiraceae	Lachnospirales	Clostridia	Firmicutes
Cluster_138	Propionate	0.260657	0.104272	0.370756	unknown genus	Desulfovibrionaceae	Desulfovibrionales	Desulfovibrionia	Desulfobacterota
Cluster_44	Propionate	0.261494	0.103125	0.370756	unknown genus	Oscillospiraceae	Oscillospirales	Clostridia	Firmicutes
Cluster_16	Butyrate	0.258397	0.107419	0.376615	Ligilactobacillus	Lactobacillaceae	Lactobacillales	Bacilli	Firmicutes
Cluster_108	Butyrate	-0.257177	0.109149	0.378124	Coprobacter	Barnesiellaceae	Bacteroidales	Bacteroidia	Bacteroidota
Cluster_415	Propionate	-0.253291	0.114798	0.393013	Multi-affiliation	Butyricicoccaceae	Oscillospirales	Clostridia	Firmicutes
Cluster_32	Propionate	0.251771	0.117065	0.396115	Oscillibacter	Oscillospiraceae	Oscillospirales	Clostridia	Firmicutes
Cluster_269	Butyrate	0.249642	0.120299	0.402381	Catenibacillus	Lachnospiraceae	Lachnospirales	Clostridia	Firmicutes
Cluster_254	Butyrate	-0.24243	0.131752	0.430785	unknown genus	UCG-010	Oscillospirales	Clostridia	Firmicutes
Cluster_31	Propionate	0.242635	0.131416	0.430785	unknown genus	Ruminococcaceae	Oscillospirales	Clostridia	Firmicutes
Cluster_58	Propionate	0.240695	0.134625	0.435288	unknown genus	Barnesiellaceae	Bacteroidales	Bacteroidia	Bacteroidota
Cluster_33	Propionate	-0.234195	0.1458	0.447145	Escherichia-Shigella	Enterobacteriaceae	Enterobacterales	Gammaproteobacteria	Proteobacteria
Cluster_182	Butyrate	-0.23314	0.147676	0.447145	Bilophila	Desulfovibrionaceae	Desulfovibrionales	Desulfovibrionia	Desulfobacterota
Cluster_1	Butyrate	-0.42957	0.00567071	0.0777606	Bacteroides	Bacteroidaceae	Bacteroidales	Bacteroidia	Bacteroidota
Cluster_21	Propionate	0.232877	0.148147	0.447145	unknown genus	Lachnospiraceae	Lachnospirales	Clostridia	Firmicutes
Cluster_412	Acetate	0.234194	0.145803	0.447145	Lachnospiraceae FCS020 group	Lachnospiraceae	Lachnospirales	Clostridia	Firmicutes
Cluster_322	Acetate	0.234692	0.144923	0.447145	Rikenella	Rikenellaceae	Bacteroidales	Bacteroidia	Bacteroidota
Cluster_106	Butyrate	-0.290654	0.0688394	0.33025	Anaerosporobacter	Lachnospiraceae	Lachnospirales	Clostridia	Firmicutes
Cluster_71	Butyrate	-0.227592	0.157837	0.466833	Multi-affiliation	Oscillospiraceae	Oscillospirales	Clostridia	Firmicutes
Cluster_211	Propionate	0.227069	0.158819	0.466833	Fournierella	Ruminococcaceae	Oscillospirales	Clostridia	Firmicutes
Cluster_269	Acetate	-0.225984	0.160873	0.467672	Catenibacillus	Lachnospiraceae	Lachnospirales	Clostridia	Firmicutes
Cluster_283	Propionate	-0.224002	0.164674	0.467672	unknown genus	Erysipelotrichaceae	Erysipelotrichales	Bacilli	Firmicutes
Cluster_357	Acetate	-0.223559	0.165533	0.467672	UCG-009	Butyricicoccaceae	Oscillospirales	Clostridia	Firmicutes
Cluster_135	Propionate	0.22509	0.162579	0.467672	NK4A214 group	Oscillospiraceae	Oscillospirales	Clostridia	Firmicutes
Cluster_183	Butyrate	0.222035	0.168512	0.471509	Lachnospiraceae FE2018 group	Lachnospiraceae	Lachnospirales	Clostridia	Firmicutes
Cluster_335	Propionate	-0.219823	0.172903	0.474433	[Ruminococcus] gauvreauii group	Lachnospiraceae	Lachnospirales	Clostridia	Firmicutes
Cluster_118	Acetate	0.218248	0.176078	0.474433	Blautia	Lachnospiraceae	Lachnospirales	Clostridia	Firmicutes
Cluster_58	Acetate	0.218259	0.176057	0.474433	unknown genus	Barnesiellaceae	Bacteroidales	Bacteroidia	Bacteroidota
Cluster_539	Propionate	0.219565	0.173421	0.474433	Harryflintia	Ruminococcaceae	Oscillospirales	Clostridia	Firmicutes
Cluster_541	Butyrate	-0.213644	0.185602	0.485659	unknown genus	Erysipelatoclostridiaceae	Erysipelotrichales	Bacilli	Firmicutes
Cluster_71	Propionate	0.21302	0.18692	0.485659	Multi-affiliation	Oscillospiraceae	Oscillospirales	Clostridia	Firmicutes
Cluster_336	Acetate	0.213544	0.185814	0.485659	Oscillospira	Oscillospiraceae	Oscillospirales	Clostridia	Firmicutes
Cluster_405	Butyrate	0.214223	0.184384	0.485659	Multi-affiliation	Peptostreptococcaceae	Peptostreptococcales-Tissierellales	Clostridia	Firmicutes
Cluster_25	Acetate	-0.207908	0.197973	0.499851	Parasutterella	Sutterellaceae	Burkholderiales	Gammaproteobacteria	Proteobacteria
Cluster_496	Propionate	-0.20634	0.201453	0.499851	Coriobacteriaceae UCG-002	Atopobiaceae	Coriobacteriales	Coriobacteriia	Actinobacteriota
Cluster_210	Acetate	0.205787	0.202689	0.499851	Family XIII AD3011 group	Anaerovoracaceae	Peptostreptococcales-Tissierellales	Clostridia	Firmicutes
Cluster_18	Butyrate	0.20622	0.201719	0.499851	[Ruminococcus] torques group	Lachnospiraceae	Lachnospirales	Clostridia	Firmicutes
Cluster_372	Acetate	0.208614	0.19642	0.499851	[Ruminococcus] gnavus group	Lachnospiraceae	Lachnospirales	Clostridia	Firmicutes
Cluster_108	Propionate	0.20888	0.195837	0.499851	Coprobacter	Barnesiellaceae	Bacteroidales	Bacteroidia	Bacteroidota
Cluster_416	Butyrate	-0.204044	0.206623	0.501062	Anaerotruncus	Ruminococcaceae	Oscillospirales	Clostridia	Firmicutes
Cluster_50	Propionate	0.204055	0.2066	0.501062	Eisenbergiella	Lachnospiraceae	Lachnospirales	Clostridia	Firmicutes
Cluster_7	Acetate	0.201698	0.212004	0.509861	Barnesiella	Barnesiellaceae	Bacteroidales	Bacteroidia	Bacteroidota
Cluster_283	Acetate	-0.196885	0.223344	0.53273	unknown genus	Erysipelotrichaceae	Erysipelotrichales	Bacilli	Firmicutes
Cluster_229	Acetate	0.194083	0.230133	0.54007	Peptococcus	Peptococcaceae	Peptococcales	Clostridia	Firmicutes
Cluster_400	Acetate	0.194719	0.228581	0.54007	CHKCI001	Lachnospiraceae	Lachnospirales	Clostridia	Firmicutes
Cluster_310	Butyrate	-0.190544	0.238908	0.546912	Collinsella	Coriobacteriaceae	Coriobacteriales	Coriobacteriia	Actinobacteriota
Cluster_606	Butyrate	-0.189885	0.240566	0.546912	unknown genus	unknown family	Izemoplasmatales	Bacilli	Firmicutes
Cluster_415	Butyrate	0.190515	0.23898	0.546912	Multi-affiliation	Butyricicoccaceae	Oscillospirales	Clostridia	Firmicutes
Cluster_642	Acetate	0.190717	0.238474	0.546912	Tyzzerella	Lachnospiraceae	Lachnospirales	Clostridia	Firmicutes
Cluster_343	Acetate	-0.186825	0.248372	0.551501	Anaerofilum	Ruminococcaceae	Oscillospirales	Clostridia	Firmicutes
Cluster_61	Propionate	-0.186355	0.249584	0.551501	Campylobacter	Campylobacteraceae	Campylobacterales	Campylobacteria	Campylobacterota
Cluster_25	Butyrate	0.184675	0.253956	0.551501	Parasutterella	Sutterellaceae	Burkholderiales	Gammaproteobacteria	Proteobacteria
Cluster_33	Acetate	0.184822	0.253571	0.551501	Escherichia-Shigella	Enterobacteriaceae	Enterobacterales	Gammaproteobacteria	Proteobacteria
Cluster_605	Propionate	0.186101	0.250242	0.551501	Multi-affiliation	Multi-affiliation	Oscillospirales	Clostridia	Firmicutes
Cluster_44	Acetate	0.187746	0.246004	0.551501	unknown genus	Oscillospiraceae	Oscillospirales	Clostridia	Firmicutes
Cluster_8	Propionate	0.177653	0.272774	0.587979	Helicobacter	Helicobacteraceae	Campylobacterales	Campylobacteria	Campylobacterota
Cluster_343	Butyrate	-0.174665	0.281051	0.598409	Anaerofilum	Ruminococcaceae	Oscillospirales	Clostridia	Firmicutes
Cluster_430	Propionate	-0.174424	0.281725	0.598409	Lachnospira	Lachnospiraceae	Lachnospirales	Clostridia	Firmicutes
Cluster_400	Butyrate	-0.172628	0.286786	0.601024	CHKCI001	Lachnospiraceae	Lachnospirales	Clostridia	Firmicutes
Cluster_5	Butyrate	-0.232375	0.149048	0.447145	Alistipes	Rikenellaceae	Bacteroidales	Bacteroidia	Bacteroidota
Cluster_202	Butyrate	0.171638	0.289602	0.601957	[Eubacterium] hallii group	Lachnospiraceae	Lachnospirales	Clostridia	Firmicutes
Cluster_208	Acetate	0.168836	0.297667	0.614334	Lachnoclostridium	Lachnospiraceae	Lachnospirales	Clostridia	Firmicutes
Cluster_269	Propionate	-0.166269	0.305179	0.61821	Catenibacillus	Lachnospiraceae	Lachnospirales	Clostridia	Firmicutes
Cluster_176	Acetate	-0.165247	0.308202	0.61821	Enterococcus	Enterococcaceae	Lactobacillales	Bacilli	Firmicutes
Cluster_36	Acetate	0.164587	0.310167	0.61821	Fusicatenibacter	Lachnospiraceae	Lachnospirales	Clostridia	Firmicutes
Cluster_189	Butyrate	0.165241	0.308219	0.61821	Anaerostipes	Lachnospiraceae	Lachnospirales	Clostridia	Firmicutes
Cluster_430	Acetate	0.165906	0.306251	0.61821	Lachnospira	Lachnospiraceae	Lachnospirales	Clostridia	Firmicutes
Cluster_148	Butyrate	0.163193	0.31434	0.622265	Ruminococcus	Ruminococcaceae	Oscillospirales	Clostridia	Firmicutes
Cluster_464	Propionate	-0.158951	0.327254	0.643452	Faecalitalea	Erysipelotrichaceae	Erysipelotrichales	Bacilli	Firmicutes
Cluster_405	Propionate	-0.15713	0.332895	0.647728	Multi-affiliation	Peptostreptococcaceae	Peptostreptococcales-Tissierellales	Clostridia	Firmicutes
Cluster_59	Acetate	-0.156557	0.334683	0.647728	Caproiciproducens	Ruminococcaceae	Oscillospirales	Clostridia	Firmicutes
Cluster_454	Propionate	0.156103	0.336106	0.647728	Merdibacter	Erysipelotrichaceae	Erysipelotrichales	Bacilli	Firmicutes
Cluster_65	Butyrate	-0.154561	0.34096	0.652137	unknown genus	[Eubacterium] coprostanoligenes group	Oscillospirales	Clostridia	Firmicutes
Cluster_454	Acetate	-0.152475	0.347596	0.652137	Merdibacter	Erysipelotrichaceae	Erysipelotrichales	Bacilli	Firmicutes
Cluster_17	Acetate	-0.15197	0.349213	0.652137	unknown genus	unknown family	Clostridia UCG-014	Clostridia	Firmicutes
Cluster_357	Butyrate	-0.15185	0.349599	0.652137	UCG-009	Butyricicoccaceae	Oscillospirales	Clostridia	Firmicutes
Cluster_178	Propionate	0.153217	0.345225	0.652137	Intestinimonas	Oscillospiraceae	Oscillospirales	Clostridia	Firmicutes
Cluster_83	Acetate	0.150915	0.352607	0.653559	Multi-affiliation	Lachnospiraceae	Lachnospirales	Clostridia	Firmicutes
Cluster_412	Propionate	-0.1453	0.371013	0.679024	Lachnospiraceae FCS020 group	Lachnospiraceae	Lachnospirales	Clostridia	Firmicutes
Cluster_526	Acetate	0.14581	0.369316	0.679024	Marvinbryantia	Lachnospiraceae	Lachnospirales	Clostridia	Firmicutes
Cluster_336	Butyrate	-0.141746	0.382953	0.687897	Oscillospira	Oscillospiraceae	Oscillospirales	Clostridia	Firmicutes
Cluster_98	Acetate	0.142418	0.380679	0.687897	Romboutsia	Peptostreptococcaceae	Peptostreptococcales-Tissierellales	Clostridia	Firmicutes
Cluster_209	Propionate	0.143099	0.378381	0.687897	Christensenellaceae R-7 group	Christensenellaceae	Christensenellales	Clostridia	Firmicutes
Cluster_159	Acetate	0.135136	0.405748	0.715591	Sellimonas	Lachnospiraceae	Lachnospirales	Clostridia	Firmicutes
Cluster_464	Butyrate	0.135304	0.40516	0.715591	Faecalitalea	Erysipelotrichaceae	Erysipelotrichales	Bacilli	Firmicutes
Cluster_491	Propionate	0.135318	0.405111	0.715591	unknown genus	unknown family	Oscillospirales	Clostridia	Firmicutes
Cluster_57	Acetate	-0.132807	0.413962	0.717041	Desulfovibrio	Desulfovibrionaceae	Desulfovibrionales	Desulfovibrionia	Desulfobacterota
Cluster_335	Acetate	0.132901	0.413632	0.717041	[Ruminococcus] gauvreauii group	Lachnospiraceae	Lachnospirales	Clostridia	Firmicutes
Cluster_81	Propionate	0.134073	0.409488	0.717041	DTU089	Ruminococcaceae	Oscillospirales	Clostridia	Firmicutes
Cluster_310	Acetate	0.128489	0.42944	0.73945	Collinsella	Coriobacteriaceae	Coriobacteriales	Coriobacteriia	Actinobacteriota
Cluster_496	Butyrate	0.126586	0.436362	0.742581	Coriobacteriaceae UCG-002	Atopobiaceae	Coriobacteriales	Coriobacteriia	Actinobacteriota
Cluster_51	Acetate	0.126665	0.436071	0.742581	GCA-900066575	Lachnospiraceae	Lachnospirales	Clostridia	Firmicutes
Cluster_57	Propionate	-0.125763	0.439373	0.743358	Desulfovibrio	Desulfovibrionaceae	Desulfovibrionales	Desulfovibrionia	Desulfobacterota
Cluster_467	Butyrate	-0.124377	0.444473	0.74764	Lachnospiraceae UCG-010	Lachnospiraceae	Lachnospirales	Clostridia	Firmicutes
Cluster_307	Butyrate	-0.122938	0.449801	0.747954	Defluviitaleaceae UCG-011	Defluviitaleaceae	Lachnospirales	Clostridia	Firmicutes
Cluster_210	Propionate	0.123227	0.448728	0.747954	Family XIII AD3011 group	Anaerovoracaceae	Peptostreptococcales-Tissierellales	Clostridia	Firmicutes
Cluster_118	Butyrate	0.121374	0.45563	0.753343	Blautia	Lachnospiraceae	Lachnospirales	Clostridia	Firmicutes
Cluster_384	Acetate	0.120548	0.458728	0.75418	Family XIII UCG-001	Anaerovoracaceae	Peptostreptococcales-Tissierellales	Clostridia	Firmicutes
Cluster_65	Acetate	0.119463	0.462809	0.756615	unknown genus	[Eubacterium] coprostanoligenes group	Oscillospirales	Clostridia	Firmicutes
Cluster_61	Acetate	-0.115533	0.477762	0.759592	Campylobacter	Campylobacteraceae	Campylobacterales	Campylobacteria	Campylobacterota
Cluster_539	Acetate	-0.114062	0.483421	0.759592	Harryflintia	Ruminococcaceae	Oscillospirales	Clostridia	Firmicutes
Cluster_372	Propionate	-0.113159	0.486913	0.759592	[Ruminococcus] gnavus group	Lachnospiraceae	Lachnospirales	Clostridia	Firmicutes
Cluster_642	Butyrate	-0.112621	0.489001	0.759592	Tyzzerella	Lachnospiraceae	Lachnospirales	Clostridia	Firmicutes
Cluster_176	Propionate	-0.111075	0.495022	0.759592	Enterococcus	Enterococcaceae	Lactobacillales	Bacilli	Firmicutes
Cluster_366	Butyrate	-0.110171	0.498564	0.759592	Erysipelatoclostridium	Erysipelatoclostridiaceae	Erysipelotrichales	Bacilli	Firmicutes
Cluster_541	Acetate	0.110481	0.497349	0.759592	unknown genus	Erysipelatoclostridiaceae	Erysipelotrichales	Bacilli	Firmicutes
Cluster_1	Propionate	0.52676	0.000479649	0.0174472	Bacteroides	Bacteroidaceae	Bacteroidales	Bacteroidia	Bacteroidota
Cluster_307	Propionate	0.111805	0.492176	0.759592	Defluviitaleaceae UCG-011	Defluviitaleaceae	Lachnospirales	Clostridia	Firmicutes
Cluster_606	Acetate	0.112005	0.491398	0.759592	unknown genus	unknown family	Izemoplasmatales	Bacilli	Firmicutes
Cluster_14	Acetate	0.112956	0.487701	0.759592	Colidextribacter	Oscillospiraceae	Oscillospirales	Clostridia	Firmicutes
Cluster_159	Butyrate	0.113068	0.487269	0.759592	Sellimonas	Lachnospiraceae	Lachnospirales	Clostridia	Firmicutes
Cluster_177	Butyrate	0.114022	0.483579	0.759592	unknown genus	Coriobacteriales Incertae Sedis	Coriobacteriales	Coriobacteriia	Actinobacteriota
Cluster_156	Butyrate	-0.105179	0.518335	0.777503	Shuttleworthia	Lachnospiraceae	Lachnospirales	Clostridia	Firmicutes
Cluster_209	Acetate	0.105728	0.516144	0.777503	Christensenellaceae R-7 group	Christensenellaceae	Christensenellales	Clostridia	Firmicutes
Cluster_66	Acetate	0.105787	0.515908	0.777503	Flavonifractor	Oscillospiraceae	Oscillospirales	Clostridia	Firmicutes
Cluster_81	Acetate	-0.0989337	0.54361	0.811233	DTU089	Ruminococcaceae	Oscillospirales	Clostridia	Firmicutes
Cluster_178	Acetate	-0.0976301	0.548958	0.815035	Intestinimonas	Oscillospiraceae	Oscillospirales	Clostridia	Firmicutes
Cluster_43	Acetate	-0.0942671	0.562871	0.817396	Olsenella	Atopobiaceae	Coriobacteriales	Coriobacteriia	Actinobacteriota
Cluster_18	Acetate	0.0925083	0.570211	0.817396	[Ruminococcus] torques group	Lachnospiraceae	Lachnospirales	Clostridia	Firmicutes
Cluster_17	Butyrate	0.0930582	0.567911	0.817396	unknown genus	unknown family	Clostridia UCG-014	Clostridia	Firmicutes
Cluster_322	Propionate	0.09329	0.566943	0.817396	Rikenella	Rikenellaceae	Bacteroidales	Bacteroidia	Bacteroidota
Cluster_526	Butyrate	0.0934398	0.566318	0.817396	Marvinbryantia	Lachnospiraceae	Lachnospirales	Clostridia	Firmicutes
Cluster_138	Acetate	0.0938029	0.564804	0.817396	unknown genus	Desulfovibrionaceae	Desulfovibrionales	Desulfovibrionia	Desulfobacterota
Cluster_72	Acetate	0.0950549	0.559597	0.817396	Odoribacter	Marinifilaceae	Bacteroidales	Bacteroidia	Bacteroidota
Cluster_55	Acetate	0.091472	0.574556	0.819588	unknown genus	unknown family	Clostridia vadinBB60 group	Clostridia	Firmicutes
Cluster_183	Acetate	0.0896607	0.582187	0.82241	Lachnospiraceae FE2018 group	Lachnospiraceae	Lachnospirales	Clostridia	Firmicutes
Cluster_88	Propionate	0.0903202	0.579404	0.82241	Parabacteroides	Tannerellaceae	Bacteroidales	Bacteroidia	Bacteroidota
Cluster_8	Butyrate	0.0856338	0.599313	0.842512	Helicobacter	Helicobacteraceae	Campylobacterales	Campylobacteria	Campylobacterota
Cluster_366	Acetate	0.0843921	0.604638	0.845911	Erysipelatoclostridium	Erysipelatoclostridiaceae	Erysipelotrichales	Bacilli	Firmicutes
Cluster_108	Acetate	0.0833452	0.609143	0.848137	Coprobacter	Barnesiellaceae	Bacteroidales	Bacteroidia	Bacteroidota
Cluster_32	Butyrate	-0.0788251	0.628756	0.861871	Oscillibacter	Oscillospiraceae	Oscillospirales	Clostridia	Firmicutes
Cluster_384	Propionate	-0.0755846	0.642974	0.861871	Family XIII UCG-001	Anaerovoracaceae	Peptostreptococcales-Tissierellales	Clostridia	Firmicutes
Cluster_539	Butyrate	-0.0751821	0.644749	0.861871	Harryflintia	Ruminococcaceae	Oscillospirales	Clostridia	Firmicutes
Cluster_177	Acetate	-0.0747603	0.646611	0.861871	unknown genus	Coriobacteriales Incertae Sedis	Coriobacteriales	Coriobacteriia	Actinobacteriota
Cluster_412	Butyrate	-0.073827	0.650739	0.861871	Lachnospiraceae FCS020 group	Lachnospiraceae	Lachnospirales	Clostridia	Firmicutes
Cluster_642	Propionate	-0.0737939	0.650886	0.861871	Tyzzerella	Lachnospiraceae	Lachnospirales	Clostridia	Firmicutes
Cluster_606	Propionate	0.0736357	0.651587	0.861871	unknown genus	unknown family	Izemoplasmatales	Bacilli	Firmicutes
Cluster_21	Acetate	0.0736536	0.651507	0.861871	unknown genus	Lachnospiraceae	Lachnospirales	Clostridia	Firmicutes
Cluster_135	Acetate	0.0739663	0.650122	0.861871	NK4A214 group	Oscillospiraceae	Oscillospirales	Clostridia	Firmicutes
Cluster_106	Propionate	0.237332	0.140325	0.447145	Anaerosporobacter	Lachnospiraceae	Lachnospirales	Clostridia	Firmicutes
Cluster_467	Propionate	0.0796895	0.624985	0.861871	Lachnospiraceae UCG-010	Lachnospiraceae	Lachnospirales	Clostridia	Firmicutes
Cluster_308	Acetate	-0.069644	0.669365	0.871708	ASF356	Lachnospiraceae	Lachnospirales	Clostridia	Firmicutes
Cluster_605	Acetate	0.0692777	0.671006	0.871708	Multi-affiliation	Multi-affiliation	Oscillospirales	Clostridia	Firmicutes
Cluster_335	Butyrate	0.0693477	0.670692	0.871708	[Ruminococcus] gauvreauii group	Lachnospiraceae	Lachnospirales	Clostridia	Firmicutes
Cluster_211	Acetate	0.0695856	0.669627	0.871708	Fournierella	Ruminococcaceae	Oscillospirales	Clostridia	Firmicutes
Cluster_32	Acetate	-0.0670014	0.681235	0.881064	Oscillibacter	Oscillospiraceae	Oscillospirales	Clostridia	Firmicutes
Cluster_7	Propionate	-0.0661382	0.685128	0.881432	Barnesiella	Barnesiellaceae	Bacteroidales	Bacteroidia	Bacteroidota
Cluster_177	Propionate	-0.0655962	0.687577	0.881432	unknown genus	Coriobacteriales Incertae Sedis	Coriobacteriales	Coriobacteriia	Actinobacteriota
Cluster_31	Acetate	0.0645525	0.692302	0.883596	unknown genus	Ruminococcaceae	Oscillospirales	Clostridia	Firmicutes
Cluster_208	Butyrate	-0.0622916	0.702576	0.885606	Lachnoclostridium	Lachnospiraceae	Lachnospirales	Clostridia	Firmicutes
Cluster_208	Propionate	-0.0610702	0.708148	0.885606	Lachnoclostridium	Lachnospiraceae	Lachnospirales	Clostridia	Firmicutes
Cluster_216	Acetate	-0.0610001	0.708469	0.885606	unknown genus	unknown family	RF39	Bacilli	Firmicutes
Cluster_98	Butyrate	0.0595336	0.71518	0.885606	Romboutsia	Peptostreptococcaceae	Peptostreptococcales-Tissierellales	Clostridia	Firmicutes
Cluster_189	Propionate	0.0599682	0.713189	0.885606	Anaerostipes	Lachnospiraceae	Lachnospirales	Clostridia	Firmicutes
Cluster_129	Acetate	0.0608451	0.709177	0.885606	Tuzzerella	Lachnospiraceae	Lachnospirales	Clostridia	Firmicutes
Cluster_223	Acetate	0.0622975	0.702549	0.885606	Multi-affiliation	Bacillaceae	Bacillales	Bacilli	Firmicutes
Cluster_65	Propionate	0.0574324	0.724833	0.893756	unknown genus	[Eubacterium] coprostanoligenes group	Oscillospirales	Clostridia	Firmicutes
Cluster_156	Acetate	0.0559264	0.731777	0.898512	Shuttleworthia	Lachnospiraceae	Lachnospirales	Clostridia	Firmicutes
Cluster_41	Acetate	-0.0539425	0.740958	0.902171	Subdoligranulum	Ruminococcaceae	Oscillospirales	Clostridia	Firmicutes
Cluster_9	Acetate	0.054513	0.738314	0.902171	Bifidobacterium	Bifidobacteriaceae	Bifidobacteriales	Actinobacteria	Actinobacteriota
Cluster_372	Butyrate	-0.0527307	0.746583	0.905232	[Ruminococcus] gnavus group	Lachnospiraceae	Lachnospirales	Clostridia	Firmicutes
Cluster_81	Butyrate	-0.0517687	0.751058	0.906879	DTU089	Ruminococcaceae	Oscillospirales	Clostridia	Firmicutes
Cluster_70	Acetate	-0.0504951	0.756995	0.909602	Limosilactobacillus	Lactobacillaceae	Lactobacillales	Bacilli	Firmicutes
Cluster_430	Butyrate	-0.0499203	0.759678	0.909602	Lachnospira	Lachnospiraceae	Lachnospirales	Clostridia	Firmicutes
Cluster_124	Butyrate	0.0492761	0.76269	0.909602	Frisingicoccus	Lachnospiraceae	Lachnospirales	Clostridia	Firmicutes
Cluster_254	Acetate	-0.0463828	0.776256	0.914983	unknown genus	UCG-010	Oscillospirales	Clostridia	Firmicutes
Cluster_26	Acetate	-0.0456934	0.779499	0.914983	Negativibacillus	Ruminococcaceae	Oscillospirales	Clostridia	Firmicutes
Cluster_178	Butyrate	-0.0443944	0.785618	0.914983	Intestinimonas	Oscillospiraceae	Oscillospirales	Clostridia	Firmicutes
Cluster_467	Acetate	-0.0436326	0.789212	0.914983	Lachnospiraceae UCG-010	Lachnospiraceae	Lachnospirales	Clostridia	Firmicutes
Cluster_336	Propionate	0.0441645	0.786702	0.914983	Oscillospira	Oscillospiraceae	Oscillospirales	Clostridia	Firmicutes
Cluster_310	Propionate	0.0445408	0.784927	0.914983	Collinsella	Coriobacteriaceae	Coriobacteriales	Coriobacteriia	Actinobacteriota
Cluster_230	Acetate	0.0462081	0.777078	0.914983	Pseudoflavonifractor	Oscillospiraceae	Oscillospirales	Clostridia	Firmicutes
Cluster_156	Propionate	-0.0388195	0.81202	0.933216	Shuttleworthia	Lachnospiraceae	Lachnospirales	Clostridia	Firmicutes
Cluster_454	Butyrate	-0.0382857	0.81456	0.933216	Merdibacter	Erysipelotrichaceae	Erysipelotrichales	Bacilli	Firmicutes
Cluster_71	Acetate	0.0395771	0.80842	0.933216	Multi-affiliation	Oscillospiraceae	Oscillospirales	Clostridia	Firmicutes
Cluster_131	Acetate	-0.0350038	0.830213	0.947419	Butyricicoccus	Butyricicoccaceae	Oscillospirales	Clostridia	Firmicutes
Cluster_196	Acetate	-0.033023	0.839692	0.954493	Paludicola	Ruminococcaceae	Oscillospirales	Clostridia	Firmicutes
Cluster_131	Propionate	-0.0291854	0.858119	0.963425	Butyricicoccus	Butyricicoccaceae	Oscillospirales	Clostridia	Firmicutes
Cluster_131	Butyrate	-0.0289977	0.859022	0.963425	Butyricicoccus	Butyricicoccaceae	Oscillospirales	Clostridia	Firmicutes
Cluster_16	Acetate	-0.0283355	0.86221	0.963425	Ligilactobacillus	Lactobacillaceae	Lactobacillales	Bacilli	Firmicutes
Cluster_196	Propionate	-0.0279425	0.864103	0.963425	Paludicola	Ruminococcaceae	Oscillospirales	Clostridia	Firmicutes
Cluster_5	Propionate	0.110512	0.497228	0.759592	Alistipes	Rikenellaceae	Bacteroidales	Bacteroidia	Bacteroidota
Cluster_400	Propionate	-0.0270416	0.868446	0.964571	CHKCI001	Lachnospiraceae	Lachnospirales	Clostridia	Firmicutes
Cluster_223	Butyrate	-0.0260468	0.873245	0.966214	Multi-affiliation	Bacillaceae	Bacillales	Bacilli	Firmicutes
Cluster_25	Propionate	-0.0194603	0.905128	0.993373	Parasutterella	Sutterellaceae	Burkholderiales	Gammaproteobacteria	Proteobacteria
Cluster_464	Acetate	-0.0185566	0.909515	0.993373	Faecalitalea	Erysipelotrichaceae	Erysipelotrichales	Bacilli	Firmicutes
Cluster_536	Propionate	0.0181591	0.911446	0.993373	Multi-affiliation	Multi-affiliation	Multi-affiliation	Clostridia	Firmicutes
Cluster_536	Butyrate	0.0190983	0.906885	0.993373	Multi-affiliation	Multi-affiliation	Multi-affiliation	Clostridia	Firmicutes
Cluster_230	Butyrate	-0.0164358	0.919821	0.994645	Pseudoflavonifractor	Oscillospiraceae	Oscillospirales	Clostridia	Firmicutes
Cluster_416	Acetate	-0.010795	0.94729	0.994645	Anaerotruncus	Ruminococcaceae	Oscillospirales	Clostridia	Firmicutes
Cluster_216	Propionate	-0.009696	0.95265	0.994645	unknown genus	unknown family	RF39	Bacilli	Firmicutes
Cluster_496	Acetate	-0.00915777	0.955275	0.994645	Coriobacteriaceae UCG-002	Atopobiaceae	Coriobacteriales	Coriobacteriia	Actinobacteriota
Cluster_223	Propionate	-0.00725014	0.964585	0.994645	Multi-affiliation	Bacillaceae	Bacillales	Bacilli	Firmicutes
Cluster_536	Acetate	-0.00375705	0.981644	0.994645	Multi-affiliation	Multi-affiliation	Multi-affiliation	Clostridia	Firmicutes
Cluster_230	Propionate	-0.00319324	0.984398	0.994645	Pseudoflavonifractor	Oscillospiraceae	Oscillospirales	Clostridia	Firmicutes
Cluster_7	Butyrate	-0.00272058	0.986707	0.994645	Barnesiella	Barnesiellaceae	Bacteroidales	Bacteroidia	Bacteroidota
Cluster_182	Propionate	-0.00173913	0.991502	0.994645	Bilophila	Desulfovibrionaceae	Desulfovibrionales	Desulfovibrionia	Desulfobacterota
Cluster_405	Acetate	-0.00109603	0.994645	0.994645	Multi-affiliation	Peptostreptococcaceae	Peptostreptococcales-Tissierellales	Clostridia	Firmicutes
Cluster_148	Acetate	0.00112676	0.994494	0.994645	Ruminococcus	Ruminococcaceae	Oscillospirales	Clostridia	Firmicutes
Cluster_366	Propionate	0.00254023	0.987588	0.994645	Erysipelatoclostridium	Erysipelatoclostridiaceae	Erysipelotrichales	Bacilli	Firmicutes
Cluster_307	Acetate	0.00349095	0.982944	0.994645	Defluviitaleaceae UCG-011	Defluviitaleaceae	Lachnospirales	Clostridia	Firmicutes
Cluster_384	Butyrate	0.00532968	0.973962	0.994645	Family XIII UCG-001	Anaerovoracaceae	Peptostreptococcales-Tissierellales	Clostridia	Firmicutes
Cluster_124	Propionate	0.00686479	0.966466	0.994645	Frisingicoccus	Lachnospiraceae	Lachnospirales	Clostridia	Firmicutes
Cluster_202	Acetate	0.0070459	0.965582	0.994645	[Eubacterium] hallii group	Lachnospiraceae	Lachnospirales	Clostridia	Firmicutes
Cluster_541	Propionate	0.00711117	0.965264	0.994645	unknown genus	Erysipelatoclostridiaceae	Erysipelotrichales	Bacilli	Firmicutes
Cluster_196	Butyrate	0.00752661	0.963236	0.994645	Paludicola	Ruminococcaceae	Oscillospirales	Clostridia	Firmicutes
Cluster_216	Butyrate	0.00979014	0.952191	0.994645	unknown genus	unknown family	RF39	Bacilli	Firmicutes
Cluster_124	Acetate	0.0113786	0.944444	0.994645	Frisingicoccus	Lachnospiraceae	Lachnospirales	Clostridia	Firmicutes
Cluster_415	Acetate	0.0115748	0.943488	0.994645	Multi-affiliation	Butyricicoccaceae	Oscillospirales	Clostridia	Firmicutes
Cluster_17	Propionate	0.0118199	0.942294	0.994645	unknown genus	unknown family	Clostridia UCG-014	Clostridia	Firmicutes
Cluster_116	Acetate	0.0122987	0.93996	0.994645	UCG-005	Oscillospiraceae	Oscillospirales	Clostridia	Firmicutes
Cluster_33	Butyrate	0.0146431	0.928542	0.994645	Escherichia-Shigella	Enterobacteriaceae	Enterobacterales	Gammaproteobacteria	Proteobacteria
